# Supplementary material for: Structural Analysis and Deletion Mutagenesis Define Regions of QUIVER/SLEEPLESS that Are Responsible for Interactions with Shaker-Type Potassium Channels and Nicotinic Acetylcholine Receptors
Source: PLoS One. 2016 Feb 1;11(2):e0148215. doi: 10.1371/journal.pone.0148215 (PMC4735452; doi:10.1371/journal.pone.0148215)
Supplement: S1 Fig — (PDB) [file pone.0148215.s001.pdb]

PFRMAT TS
TARGET sss_wt
AUTHOR BAKER-ROSETTASERVER
METHOD    ROSETTA provides both ab initio and
METHOD    comparative models of protein domains. It
METHOD    uses the ROSETTA fragment insertion method
METHOD    Comparative models are built from structures
METHOD    detected by PSI-BLAST or HHSEARCH
METHOD    and aligned by HHSEARCH and SPARKS.
METHOD    Loop regions are assembled from fragments and 
METHOD    optimized to fit the aligned template structure.
METHOD    De novo models are built using the Rosetta de
METHOD    novo protocol.  The procedure is fully automated.
MODEL     1
PARENT 3laqU_201
REMARK PARENT    3laqU_201
REMARK PARSRC    alignment
REMARK SCORE     0.15  
ATOM      1  N   MET A   1      11.187 -25.082 -20.233  1.00  0.00              
ATOM      2  CA  MET A   1      11.356 -26.115 -19.217  1.00  0.00              
ATOM      3  C   MET A   1      10.056 -26.872 -18.979  1.00  0.00              
ATOM      4  O   MET A   1      10.063 -28.084 -18.766  1.00  0.00              
ATOM      5  CB  MET A   1      11.853 -25.495 -17.912  1.00  0.00              
ATOM      6  CG  MET A   1      12.052 -23.986 -17.968  1.00  0.00              
ATOM      7  SD  MET A   1      11.648 -23.290 -19.582  1.00  0.00              
ATOM      8  CE  MET A   1      11.158 -24.764 -20.473  1.00  0.00              
ATOM      9 1H   MET A   1      11.355 -24.124 -20.004  1.00  0.00              
ATOM     10 2H   MET A   1      11.735 -25.110 -21.069  1.00  0.00              
ATOM     11 3H   MET A   1      10.298 -24.952 -20.670  1.00  0.00              
ATOM     12  HA  MET A   1      12.086 -26.851 -19.553  1.00  0.00              
ATOM     13 1HB  MET A   1      11.117 -25.736 -17.146  1.00  0.00              
ATOM     14 2HB  MET A   1      12.801 -25.977 -17.672  1.00  0.00              
ATOM     15 1HG  MET A   1      11.413 -23.531 -17.211  1.00  0.00              
ATOM     16 2HG  MET A   1      13.096 -23.774 -17.737  1.00  0.00              
ATOM     17 1HE  MET A   1      10.878 -24.498 -21.492  1.00  0.00              
ATOM     18 2HE  MET A   1      11.991 -25.469 -20.497  1.00  0.00              
ATOM     19 3HE  MET A   1      10.307 -25.226 -19.972  1.00  0.00              
ATOM     20  N   TRP A   2       8.941 -26.150 -19.018  1.00  0.00              
ATOM     21  CA  TRP A   2       7.666 -26.683 -18.553  1.00  0.00              
ATOM     22  C   TRP A   2       6.991 -27.517 -19.635  1.00  0.00              
ATOM     23  O   TRP A   2       7.054 -27.184 -20.818  1.00  0.00              
ATOM     24  CB  TRP A   2       6.742 -25.547 -18.113  1.00  0.00              
ATOM     25  CG  TRP A   2       7.353 -24.187 -18.260  1.00  0.00              
ATOM     26  CD1 TRP A   2       8.599 -23.900 -18.731  1.00  0.00              
ATOM     27  CD2 TRP A   2       6.745 -22.930 -17.937  1.00  0.00              
ATOM     28  NE1 TRP A   2       8.808 -22.543 -18.720  1.00  0.00              
ATOM     29  CE2 TRP A   2       7.682 -21.925 -18.238  1.00  0.00              
ATOM     30  CE3 TRP A   2       5.497 -22.558 -17.423  1.00  0.00              
ATOM     31  CZ2 TRP A   2       7.416 -20.579 -18.041  1.00  0.00              
ATOM     32  CZ3 TRP A   2       5.230 -21.208 -17.227  1.00  0.00              
ATOM     33  CH2 TRP A   2       6.162 -20.247 -17.528  1.00  0.00              
ATOM     34  H   TRP A   2       8.978 -25.207 -19.378  1.00  0.00              
ATOM     35  HA  TRP A   2       7.831 -27.347 -17.705  1.00  0.00              
ATOM     36 1HB  TRP A   2       5.831 -25.547 -18.713  1.00  0.00              
ATOM     37 2HB  TRP A   2       6.482 -25.660 -17.060  1.00  0.00              
ATOM     38  HD1 TRP A   2       9.218 -24.743 -19.032  1.00  0.00              
ATOM     39  HE1 TRP A   2       9.652 -22.075 -19.017  1.00  0.00              
ATOM     40  HE3 TRP A   2       4.721 -23.279 -17.170  1.00  0.00              
ATOM     41  HZ2 TRP A   2       8.185 -19.848 -18.294  1.00  0.00              
ATOM     42  HZ3 TRP A   2       4.255 -20.932 -16.825  1.00  0.00              
ATOM     43  HH2 TRP A   2       5.913 -19.199 -17.360  1.00  0.00              
ATOM     44  N   THR A   3       6.345 -28.602 -19.221  1.00  0.00              
ATOM     45  CA  THR A   3       5.592 -29.443 -20.144  1.00  0.00              
ATOM     46  C   THR A   3       4.104 -29.122 -20.094  1.00  0.00              
ATOM     47  O   THR A   3       3.633 -28.459 -19.169  1.00  0.00              
ATOM     48  CB  THR A   3       5.794 -30.939 -19.838  1.00  0.00              
ATOM     49  OG1 THR A   3       6.677 -31.085 -18.718  1.00  0.00              
ATOM     50  CG2 THR A   3       6.387 -31.654 -21.042  1.00  0.00              
ATOM     51  H   THR A   3       6.376 -28.850 -18.243  1.00  0.00              
ATOM     52  HA  THR A   3       5.915 -29.249 -21.167  1.00  0.00              
ATOM     53  HB  THR A   3       4.831 -31.383 -19.590  1.00  0.00              
ATOM     54  HG1 THR A   3       6.946 -30.217 -18.408  1.00  0.00              
ATOM     55 1HG2 THR A   3       6.522 -32.710 -20.807  1.00  0.00              
ATOM     56 2HG2 THR A   3       5.712 -31.554 -21.892  1.00  0.00              
ATOM     57 3HG2 THR A   3       7.351 -31.211 -21.290  1.00  0.00              
ATOM     58  N   GLN A   4       3.368 -29.595 -21.093  1.00  0.00              
ATOM     59  CA  GLN A   4       1.919 -29.433 -21.121  1.00  0.00              
ATOM     60  C   GLN A   4       1.258 -30.191 -19.977  1.00  0.00              
ATOM     61  O   GLN A   4       0.243 -29.754 -19.434  1.00  0.00              
ATOM     62  CB  GLN A   4       1.351 -29.917 -22.458  1.00  0.00              
ATOM     63  CG  GLN A   4       2.398 -30.442 -23.425  1.00  0.00              
ATOM     64  CD  GLN A   4       3.801 -30.374 -22.853  1.00  0.00              
ATOM     65  OE1 GLN A   4       4.003 -29.930 -21.719  1.00  0.00              
ATOM     66  NE2 GLN A   4       4.780 -30.810 -23.637  1.00  0.00              
ATOM     67  H   GLN A   4       3.823 -30.079 -21.853  1.00  0.00              
ATOM     68  HA  GLN A   4       1.667 -28.382 -20.983  1.00  0.00              
ATOM     69 1HB  GLN A   4       0.633 -30.704 -22.228  1.00  0.00              
ATOM     70 2HB  GLN A   4       0.830 -29.070 -22.903  1.00  0.00              
ATOM     71 1HG  GLN A   4       2.295 -31.393 -23.946  1.00  0.00              
ATOM     72 2HG  GLN A   4       2.275 -29.625 -24.137  1.00  0.00              
ATOM     73 1HE2 GLN A   4       5.727 -30.789 -23.313  1.00  0.00              
ATOM     74 2HE2 GLN A   4       4.572 -31.160 -24.550  1.00  0.00              
ATOM     75  N   ARG A   5       1.839 -31.329 -19.614  1.00  0.00              
ATOM     76  CA  ARG A   5       1.334 -32.127 -18.503  1.00  0.00              
ATOM     77  C   ARG A   5       1.427 -31.363 -17.189  1.00  0.00              
ATOM     78  O   ARG A   5       0.520 -31.424 -16.359  1.00  0.00              
ATOM     79  CB  ARG A   5       2.023 -33.481 -18.410  1.00  0.00              
ATOM     80  CG  ARG A   5       3.082 -33.735 -19.471  1.00  0.00              
ATOM     81  CD  ARG A   5       3.271 -32.615 -20.428  1.00  0.00              
ATOM     82  NE  ARG A   5       2.412 -31.466 -20.188  1.00  0.00              
ATOM     83  CZ  ARG A   5       1.506 -31.382 -19.194  1.00  0.00              
ATOM     84  NH1 ARG A   5       1.311 -32.387 -18.369  1.00  0.00              
ATOM     85  NH2 ARG A   5       0.801 -30.270 -19.084  1.00  0.00              
ATOM     86  H   ARG A   5       2.651 -31.650 -20.121  1.00  0.00              
ATOM     87  HA  ARG A   5       0.278 -32.350 -18.659  1.00  0.00              
ATOM     88 1HB  ARG A   5       2.481 -33.537 -17.423  1.00  0.00              
ATOM     89 2HB  ARG A   5       1.244 -34.240 -18.492  1.00  0.00              
ATOM     90 1HG  ARG A   5       4.035 -33.916 -18.973  1.00  0.00              
ATOM     91 2HG  ARG A   5       2.796 -34.620 -20.040  1.00  0.00              
ATOM     92 1HD  ARG A   5       4.302 -32.268 -20.368  1.00  0.00              
ATOM     93 2HD  ARG A   5       3.065 -32.972 -21.436  1.00  0.00              
ATOM     94  HE  ARG A   5       2.350 -30.591 -20.692  1.00  0.00              
ATOM     95 1HH1 ARG A   5       1.846 -33.237 -18.477  1.00  0.00              
ATOM     96 2HH1 ARG A   5       0.628 -32.304 -17.630  1.00  0.00              
ATOM     97 1HH2 ARG A   5       0.951 -29.513 -19.738  1.00  0.00              
ATOM     98 2HH2 ARG A   5       0.116 -30.181 -18.349  1.00  0.00              
ATOM     99  N   ASN A   6       2.528 -30.642 -17.006  1.00  0.00              
ATOM    100  CA  ASN A   6       2.718 -29.822 -15.815  1.00  0.00              
ATOM    101  C   ASN A   6       1.856 -28.567 -15.868  1.00  0.00              
ATOM    102  O   ASN A   6       1.454 -28.035 -14.833  1.00  0.00              
ATOM    103  CB  ASN A   6       4.177 -29.450 -15.625  1.00  0.00              
ATOM    104  CG  ASN A   6       5.086 -30.000 -16.689  1.00  0.00              
ATOM    105  OD1 ASN A   6       4.644 -30.688 -17.616  1.00  0.00              
ATOM    106  ND2 ASN A   6       6.362 -29.769 -16.515  1.00  0.00              
ATOM    107  H   ASN A   6       3.252 -30.662 -17.710  1.00  0.00              
ATOM    108  HA  ASN A   6       2.403 -30.377 -14.930  1.00  0.00              
ATOM    109 1HB  ASN A   6       4.466 -28.421 -15.404  1.00  0.00              
ATOM    110 2HB  ASN A   6       4.280 -30.057 -14.726  1.00  0.00              
ATOM    111 1HD2 ASN A   6       7.026 -30.105 -17.184  1.00  0.00              
ATOM    112 2HD2 ASN A   6       6.674 -29.257 -15.715  1.00  0.00              
ATOM    113  N   ALA A   7       1.577 -28.097 -17.079  1.00  0.00              
ATOM    114  CA  ALA A   7       0.658 -26.982 -17.275  1.00  0.00              
ATOM    115  C   ALA A   7      -0.763 -27.364 -16.879  1.00  0.00              
ATOM    116  O   ALA A   7      -1.491 -26.562 -16.295  1.00  0.00              
ATOM    117  CB  ALA A   7       0.701 -26.509 -18.720  1.00  0.00              
ATOM    118  H   ALA A   7       2.012 -28.523 -17.884  1.00  0.00              
ATOM    119  HA  ALA A   7       0.965 -26.159 -16.630  1.00  0.00              
ATOM    120 1HB  ALA A   7       0.009 -25.676 -18.850  1.00  0.00              
ATOM    121 2HB  ALA A   7       1.711 -26.183 -18.967  1.00  0.00              
ATOM    122 3HB  ALA A   7       0.411 -27.326 -19.379  1.00  0.00              
ATOM    123  N   VAL A   8      -1.152 -28.592 -17.202  1.00  0.00              
ATOM    124  CA  VAL A   8      -2.456 -29.111 -16.808  1.00  0.00              
ATOM    125  C   VAL A   8      -2.527 -29.339 -15.304  1.00  0.00              
ATOM    126  O   VAL A   8      -3.570 -29.130 -14.683  1.00  0.00              
ATOM    127  CB  VAL A   8      -2.782 -30.430 -17.534  1.00  0.00              
ATOM    128  CG1 VAL A   8      -1.643 -30.823 -18.463  1.00  0.00              
ATOM    129  CG2 VAL A   8      -3.054 -31.539 -16.528  1.00  0.00              
ATOM    130  H   VAL A   8      -0.528 -29.182 -17.733  1.00  0.00              
ATOM    131  HA  VAL A   8      -3.249 -28.393 -17.020  1.00  0.00              
ATOM    132  HB  VAL A   8      -3.696 -30.299 -18.114  1.00  0.00              
ATOM    133 1HG1 VAL A   8      -1.891 -31.757 -18.967  1.00  0.00              
ATOM    134 2HG1 VAL A   8      -1.493 -30.039 -19.205  1.00  0.00              
ATOM    135 3HG1 VAL A   8      -0.730 -30.955 -17.883  1.00  0.00              
ATOM    136 1HG2 VAL A   8      -3.283 -32.463 -17.057  1.00  0.00              
ATOM    137 2HG2 VAL A   8      -2.172 -31.686 -15.904  1.00  0.00              
ATOM    138 3HG2 VAL A   8      -3.900 -31.261 -15.900  1.00  0.00              
ATOM    139  N   GLY A   9      -1.413 -29.769 -14.722  1.00  0.00              
ATOM    140  CA  GLY A   9      -1.320 -29.941 -13.278  1.00  0.00              
ATOM    141  C   GLY A   9      -1.463 -28.608 -12.554  1.00  0.00              
ATOM    142  O   GLY A   9      -2.168 -28.509 -11.549  1.00  0.00              
ATOM    143  H   GLY A   9      -0.609 -29.982 -15.296  1.00  0.00              
ATOM    144 1HA  GLY A   9      -2.113 -30.612 -12.947  1.00  0.00              
ATOM    145 2HA  GLY A   9      -0.351 -30.376 -13.032  1.00  0.00              
ATOM    146  N   ASN A  10      -0.791 -27.585 -13.070  1.00  0.00              
ATOM    147  CA  ASN A  10      -0.908 -26.238 -12.524  1.00  0.00              
ATOM    148  C   ASN A  10      -2.335 -25.719 -12.640  1.00  0.00              
ATOM    149  O   ASN A  10      -2.864 -25.115 -11.707  1.00  0.00              
ATOM    150  CB  ASN A  10       0.055 -25.280 -13.200  1.00  0.00              
ATOM    151  CG  ASN A  10       0.901 -25.922 -14.264  1.00  0.00              
ATOM    152  OD1 ASN A  10       0.791 -27.124 -14.532  1.00  0.00              
ATOM    153  ND2 ASN A  10       1.801 -25.147 -14.814  1.00  0.00              
ATOM    154  H   ASN A  10      -0.183 -27.745 -13.860  1.00  0.00              
ATOM    155  HA  ASN A  10      -0.668 -26.248 -11.460  1.00  0.00              
ATOM    156 1HB  ASN A  10      -0.283 -24.304 -13.553  1.00  0.00              
ATOM    157 2HB  ASN A  10       0.658 -25.152 -12.302  1.00  0.00              
ATOM    158 1HD2 ASN A  10       2.400 -25.508 -15.530  1.00  0.00              
ATOM    159 2HD2 ASN A  10       1.890 -24.197 -14.519  1.00  0.00              
ATOM    160  N   TRP A  11      -2.956 -25.960 -13.790  1.00  0.00              
ATOM    161  CA  TRP A  11      -4.336 -25.550 -14.016  1.00  0.00              
ATOM    162  C   TRP A  11      -5.272 -26.175 -12.989  1.00  0.00              
ATOM    163  O   TRP A  11      -6.115 -25.493 -12.408  1.00  0.00              
ATOM    164  CB  TRP A  11      -4.781 -25.930 -15.430  1.00  0.00              
ATOM    165  CG  TRP A  11      -3.714 -26.617 -16.228  1.00  0.00              
ATOM    166  CD1 TRP A  11      -2.450 -26.913 -15.814  1.00  0.00              
ATOM    167  CD2 TRP A  11      -3.819 -27.095 -17.575  1.00  0.00              
ATOM    168  NE1 TRP A  11      -1.759 -27.544 -16.819  1.00  0.00              
ATOM    169  CE2 TRP A  11      -2.580 -27.669 -17.911  1.00  0.00              
ATOM    170  CE3 TRP A  11      -4.844 -27.092 -18.529  1.00  0.00              
ATOM    171  CZ2 TRP A  11      -2.335 -28.230 -19.154  1.00  0.00              
ATOM    172  CZ3 TRP A  11      -4.598 -27.657 -19.775  1.00  0.00              
ATOM    173  CH2 TRP A  11      -3.380 -28.210 -20.078  1.00  0.00              
ATOM    174  H   TRP A  11      -2.457 -26.438 -14.527  1.00  0.00              
ATOM    175  HA  TRP A  11      -4.425 -24.470 -13.902  1.00  0.00              
ATOM    176 1HB  TRP A  11      -5.629 -26.614 -15.388  1.00  0.00              
ATOM    177 2HB  TRP A  11      -5.062 -25.037 -15.988  1.00  0.00              
ATOM    178  HD1 TRP A  11      -2.183 -26.623 -14.800  1.00  0.00              
ATOM    179  HE1 TRP A  11      -0.803 -27.864 -16.765  1.00  0.00              
ATOM    180  HE3 TRP A  11      -5.830 -26.669 -18.340  1.00  0.00              
ATOM    181  HZ2 TRP A  11      -1.353 -28.659 -19.353  1.00  0.00              
ATOM    182  HZ3 TRP A  11      -5.404 -27.647 -20.509  1.00  0.00              
ATOM    183  HH2 TRP A  11      -3.228 -28.643 -21.068  1.00  0.00              
ATOM    184  N   LEU A  12      -5.117 -27.476 -12.770  1.00  0.00              
ATOM    185  CA  LEU A  12      -5.943 -28.195 -11.807  1.00  0.00              
ATOM    186  C   LEU A  12      -5.774 -27.626 -10.404  1.00  0.00              
ATOM    187  O   LEU A  12      -6.754 -27.398  -9.695  1.00  0.00              
ATOM    188  CB  LEU A  12      -5.596 -29.689 -11.822  1.00  0.00              
ATOM    189  CG  LEU A  12      -4.495 -30.094 -12.811  1.00  0.00              
ATOM    190  CD1 LEU A  12      -3.995 -28.869 -13.565  1.00  0.00              
ATOM    191  CD2 LEU A  12      -3.356 -30.765 -12.057  1.00  0.00              
ATOM    192  H   LEU A  12      -4.409 -27.981 -13.285  1.00  0.00              
ATOM    193  HA  LEU A  12      -6.994 -28.074 -12.066  1.00  0.00              
ATOM    194 1HB  LEU A  12      -5.238 -29.798 -10.800  1.00  0.00              
ATOM    195 2HB  LEU A  12      -6.482 -30.308 -11.965  1.00  0.00              
ATOM    196  HG  LEU A  12      -4.925 -30.830 -13.491  1.00  0.00              
ATOM    197 1HD1 LEU A  12      -3.213 -29.167 -14.265  1.00  0.00              
ATOM    198 2HD1 LEU A  12      -4.821 -28.419 -14.116  1.00  0.00              
ATOM    199 3HD1 LEU A  12      -3.591 -28.146 -12.858  1.00  0.00              
ATOM    200 1HD2 LEU A  12      -2.575 -31.053 -12.761  1.00  0.00              
ATOM    201 2HD2 LEU A  12      -2.947 -30.072 -11.323  1.00  0.00              
ATOM    202 3HD2 LEU A  12      -3.730 -31.654 -11.548  1.00  0.00              
ATOM    203  N   LEU A  13      -4.526 -27.398 -10.010  1.00  0.00              
ATOM    204  CA  LEU A  13      -4.227 -26.857  -8.689  1.00  0.00              
ATOM    205  C   LEU A  13      -4.786 -25.449  -8.530  1.00  0.00              
ATOM    206  O   LEU A  13      -5.237 -25.068  -7.450  1.00  0.00              
ATOM    207  CB  LEU A  13      -2.712 -26.861  -8.446  1.00  0.00              
ATOM    208  CG  LEU A  13      -1.867 -27.412  -9.601  1.00  0.00              
ATOM    209  CD1 LEU A  13      -2.769 -27.837 -10.752  1.00  0.00              
ATOM    210  CD2 LEU A  13      -0.875 -26.352 -10.057  1.00  0.00              
ATOM    211  H   LEU A  13      -3.765 -27.604 -10.641  1.00  0.00              
ATOM    212  HA  LEU A  13      -4.709 -27.469  -7.927  1.00  0.00              
ATOM    213 1HB  LEU A  13      -2.548 -25.790  -8.340  1.00  0.00              
ATOM    214 2HB  LEU A  13      -2.455 -27.362  -7.513  1.00  0.00              
ATOM    215  HG  LEU A  13      -1.297 -28.256  -9.211  1.00  0.00              
ATOM    216 1HD1 LEU A  13      -2.160 -28.227 -11.567  1.00  0.00              
ATOM    217 2HD1 LEU A  13      -3.454 -28.613 -10.409  1.00  0.00              
ATOM    218 3HD1 LEU A  13      -3.339 -26.978 -11.104  1.00  0.00              
ATOM    219 1HD2 LEU A  13      -0.275 -26.745 -10.877  1.00  0.00              
ATOM    220 2HD2 LEU A  13      -1.417 -25.467 -10.394  1.00  0.00              
ATOM    221 3HD2 LEU A  13      -0.223 -26.082  -9.226  1.00  0.00              
ATOM    222  N   VAL A  14      -4.753 -24.679  -9.613  1.00  0.00              
ATOM    223  CA  VAL A  14      -5.283 -23.321  -9.604  1.00  0.00              
ATOM    224  C   VAL A  14      -6.795 -23.321  -9.423  1.00  0.00              
ATOM    225  O   VAL A  14      -7.347 -22.469  -8.727  1.00  0.00              
ATOM    226  CB  VAL A  14      -4.930 -22.568 -10.900  1.00  0.00              
ATOM    227  CG1 VAL A  14      -4.123 -23.460 -11.832  1.00  0.00              
ATOM    228  CG2 VAL A  14      -6.194 -22.081 -11.594  1.00  0.00              
ATOM    229  H   VAL A  14      -4.350 -25.045 -10.464  1.00  0.00              
ATOM    230  HA  VAL A  14      -4.900 -22.752  -8.756  1.00  0.00              
ATOM    231  HB  VAL A  14      -4.346 -21.683 -10.648  1.00  0.00              
ATOM    232 1HG1 VAL A  14      -3.883 -22.912 -12.743  1.00  0.00              
ATOM    233 2HG1 VAL A  14      -3.200 -23.762 -11.337  1.00  0.00              
ATOM    234 3HG1 VAL A  14      -4.707 -24.345 -12.085  1.00  0.00              
ATOM    235 1HG2 VAL A  14      -5.926 -21.551 -12.507  1.00  0.00              
ATOM    236 2HG2 VAL A  14      -6.824 -22.935 -11.841  1.00  0.00              
ATOM    237 3HG2 VAL A  14      -6.737 -21.408 -10.930  1.00  0.00              
ATOM    238  N   LEU A  15      -7.461 -24.282 -10.054  1.00  0.00              
ATOM    239  CA  LEU A  15      -8.902 -24.443  -9.901  1.00  0.00              
ATOM    240  C   LEU A  15      -9.262 -24.861  -8.481  1.00  0.00              
ATOM    241  O   LEU A  15     -10.264 -24.409  -7.926  1.00  0.00              
ATOM    242  CB  LEU A  15      -9.431 -25.471 -10.910  1.00  0.00              
ATOM    243  CG  LEU A  15      -8.370 -26.088 -11.830  1.00  0.00              
ATOM    244  CD1 LEU A  15      -6.999 -25.509 -11.508  1.00  0.00              
ATOM    245  CD2 LEU A  15      -8.369 -27.600 -11.664  1.00  0.00              
ATOM    246  H   LEU A  15      -6.956 -24.918 -10.656  1.00  0.00              
ATOM    247  HA  LEU A  15      -9.397 -23.489 -10.078  1.00  0.00              
ATOM    248 1HB  LEU A  15      -9.806 -26.222 -10.217  1.00  0.00              
ATOM    249 2HB  LEU A  15     -10.258 -25.073 -11.497  1.00  0.00              
ATOM    250  HG  LEU A  15      -8.662 -25.865 -12.857  1.00  0.00              
ATOM    251 1HD1 LEU A  15      -6.252 -25.952 -12.166  1.00  0.00              
ATOM    252 2HD1 LEU A  15      -7.016 -24.429 -11.656  1.00  0.00              
ATOM    253 3HD1 LEU A  15      -6.745 -25.730 -10.472  1.00  0.00              
ATOM    254 1HD2 LEU A  15      -7.615 -28.037 -12.319  1.00  0.00              
ATOM    255 2HD2 LEU A  15      -8.141 -27.853 -10.628  1.00  0.00              
ATOM    256 3HD2 LEU A  15      -9.350 -27.996 -11.926  1.00  0.00              
ATOM    257  N   THR A  16      -8.439 -25.725  -7.897  1.00  0.00              
ATOM    258  CA  THR A  16      -8.629 -26.150  -6.516  1.00  0.00              
ATOM    259  C   THR A  16      -8.468 -24.981  -5.553  1.00  0.00              
ATOM    260  O   THR A  16      -9.242 -24.833  -4.606  1.00  0.00              
ATOM    261  CB  THR A  16      -7.639 -27.263  -6.126  1.00  0.00              
ATOM    262  OG1 THR A  16      -6.798 -27.572  -7.245  1.00  0.00              
ATOM    263  CG2 THR A  16      -8.386 -28.516  -5.697  1.00  0.00              
ATOM    264  H   THR A  16      -7.662 -26.097  -8.424  1.00  0.00              
ATOM    265  HA  THR A  16      -9.644 -26.523  -6.381  1.00  0.00              
ATOM    266  HB  THR A  16      -7.017 -26.912  -5.302  1.00  0.00              
ATOM    267  HG1 THR A  16      -7.040 -27.016  -7.989  1.00  0.00              
ATOM    268 1HG2 THR A  16      -7.669 -29.291  -5.424  1.00  0.00              
ATOM    269 2HG2 THR A  16      -9.018 -28.287  -4.838  1.00  0.00              
ATOM    270 3HG2 THR A  16      -9.006 -28.868  -6.520  1.00  0.00              
ATOM    271  N   ALA A  17      -7.460 -24.152  -5.799  1.00  0.00              
ATOM    272  CA  ALA A  17      -7.219 -22.972  -4.977  1.00  0.00              
ATOM    273  C   ALA A  17      -8.368 -21.979  -5.088  1.00  0.00              
ATOM    274  O   ALA A  17      -8.790 -21.389  -4.094  1.00  0.00              
ATOM    275  CB  ALA A  17      -5.904 -22.313  -5.369  1.00  0.00              
ATOM    276  H   ALA A  17      -6.844 -24.344  -6.577  1.00  0.00              
ATOM    277  HA  ALA A  17      -7.156 -23.281  -3.934  1.00  0.00              
ATOM    278 1HB  ALA A  17      -5.740 -21.434  -4.746  1.00  0.00              
ATOM    279 2HB  ALA A  17      -5.086 -23.018  -5.225  1.00  0.00              
ATOM    280 3HB  ALA A  17      -5.946 -22.013  -6.415  1.00  0.00              
ATOM    281  N   VAL A  18      -8.872 -21.799  -6.305  1.00  0.00              
ATOM    282  CA  VAL A  18     -10.001 -20.907  -6.542  1.00  0.00              
ATOM    283  C   VAL A  18     -11.266 -21.432  -5.875  1.00  0.00              
ATOM    284  O   VAL A  18     -12.096 -20.657  -5.400  1.00  0.00              
ATOM    285  CB  VAL A  18     -10.266 -20.719  -8.047  1.00  0.00              
ATOM    286  CG1 VAL A  18      -9.268 -21.522  -8.868  1.00  0.00              
ATOM    287  CG2 VAL A  18     -11.690 -21.129  -8.393  1.00  0.00              
ATOM    288  H   VAL A  18      -8.462 -22.291  -7.085  1.00  0.00              
ATOM    289  HA  VAL A  18      -9.834 -19.927  -6.093  1.00  0.00              
ATOM    290  HB  VAL A  18     -10.173 -19.661  -8.294  1.00  0.00              
ATOM    291 1HG1 VAL A  18      -9.470 -21.377  -9.930  1.00  0.00              
ATOM    292 2HG1 VAL A  18      -8.257 -21.185  -8.643  1.00  0.00              
ATOM    293 3HG1 VAL A  18      -9.363 -22.580  -8.623  1.00  0.00              
ATOM    294 1HG2 VAL A  18     -11.860 -20.989  -9.460  1.00  0.00              
ATOM    295 2HG2 VAL A  18     -11.838 -22.178  -8.135  1.00  0.00              
ATOM    296 3HG2 VAL A  18     -12.392 -20.514  -7.830  1.00  0.00              
ATOM    297  N   ILE A  19     -11.408 -22.752  -5.842  1.00  0.00              
ATOM    298  CA  ILE A  19     -12.520 -23.387  -5.145  1.00  0.00              
ATOM    299  C   ILE A  19     -12.466 -23.103  -3.649  1.00  0.00              
ATOM    300  O   ILE A  19     -13.460 -22.695  -3.049  1.00  0.00              
ATOM    301  CB  ILE A  19     -12.533 -24.910  -5.370  1.00  0.00              
ATOM    302  CG1 ILE A  19     -11.365 -25.327  -6.267  1.00  0.00              
ATOM    303  CG2 ILE A  19     -13.858 -25.347  -5.976  1.00  0.00              
ATOM    304  CD1 ILE A  19     -10.495 -24.174  -6.712  1.00  0.00              
ATOM    305  H   ILE A  19     -10.727 -23.332  -6.313  1.00  0.00              
ATOM    306  HA  ILE A  19     -13.469 -22.964  -5.472  1.00  0.00              
ATOM    307  HB  ILE A  19     -12.388 -25.411  -4.413  1.00  0.00              
ATOM    308 1HG1 ILE A  19     -10.764 -26.041  -5.706  1.00  0.00              
ATOM    309 2HG1 ILE A  19     -11.790 -25.820  -7.143  1.00  0.00              
ATOM    310 1HG2 ILE A  19     -13.850 -26.426  -6.129  1.00  0.00              
ATOM    311 2HG2 ILE A  19     -14.671 -25.082  -5.302  1.00  0.00              
ATOM    312 3HG2 ILE A  19     -14.003 -24.847  -6.933  1.00  0.00              
ATOM    313 1HD1 ILE A  19      -9.690 -24.548  -7.345  1.00  0.00              
ATOM    314 2HD1 ILE A  19     -11.096 -23.459  -7.275  1.00  0.00              
ATOM    315 3HD1 ILE A  19     -10.069 -23.681  -5.840  1.00  0.00              
ATOM    316  N   GLY A  20     -11.300 -23.323  -3.052  1.00  0.00              
ATOM    317  CA  GLY A  20     -11.103 -23.055  -1.633  1.00  0.00              
ATOM    318  C   GLY A  20     -11.411 -21.601  -1.299  1.00  0.00              
ATOM    319  O   GLY A  20     -12.024 -21.306  -0.273  1.00  0.00              
ATOM    320  H   GLY A  20     -10.529 -23.684  -3.596  1.00  0.00              
ATOM    321 1HA  GLY A  20     -11.765 -23.700  -1.054  1.00  0.00              
ATOM    322 2HA  GLY A  20     -10.068 -23.269  -1.370  1.00  0.00              
ATOM    323  N   PHE A  21     -10.980 -20.695  -2.170  1.00  0.00              
ATOM    324  CA  PHE A  21     -11.289 -19.279  -2.018  1.00  0.00              
ATOM    325  C   PHE A  21     -12.787 -19.026  -2.130  1.00  0.00              
ATOM    326  O   PHE A  21     -13.323 -18.122  -1.490  1.00  0.00              
ATOM    327  CB  PHE A  21     -10.536 -18.453  -3.063  1.00  0.00              
ATOM    328  CG  PHE A  21      -9.676 -19.274  -3.980  1.00  0.00              
ATOM    329  CD1 PHE A  21      -9.610 -20.653  -3.843  1.00  0.00              
ATOM    330  CD2 PHE A  21      -8.929 -18.671  -4.981  1.00  0.00              
ATOM    331  CE1 PHE A  21      -8.818 -21.410  -4.686  1.00  0.00              
ATOM    332  CE2 PHE A  21      -8.138 -19.425  -5.826  1.00  0.00              
ATOM    333  CZ  PHE A  21      -8.083 -20.796  -5.677  1.00  0.00              
ATOM    334  H   PHE A  21     -10.425 -20.996  -2.958  1.00  0.00              
ATOM    335  HA  PHE A  21     -10.990 -18.939  -1.025  1.00  0.00              
ATOM    336 1HB  PHE A  21     -11.242 -17.916  -3.696  1.00  0.00              
ATOM    337 2HB  PHE A  21      -9.875 -17.740  -2.572  1.00  0.00              
ATOM    338  HD1 PHE A  21     -10.193 -21.138  -3.059  1.00  0.00              
ATOM    339  HD2 PHE A  21      -8.973 -17.588  -5.098  1.00  0.00              
ATOM    340  HE1 PHE A  21      -8.776 -22.492  -4.566  1.00  0.00              
ATOM    341  HE2 PHE A  21      -7.557 -18.938  -6.609  1.00  0.00              
ATOM    342  HZ  PHE A  21      -7.458 -21.392  -6.341  1.00  0.00              
ATOM    343  N   LEU A  22     -13.458 -19.831  -2.947  1.00  0.00              
ATOM    344  CA  LEU A  22     -14.908 -19.753  -3.079  1.00  0.00              
ATOM    345  C   LEU A  22     -15.601 -20.139  -1.779  1.00  0.00              
ATOM    346  O   LEU A  22     -16.598 -19.531  -1.391  1.00  0.00              
ATOM    347  CB  LEU A  22     -15.385 -20.652  -4.226  1.00  0.00              
ATOM    348  CG  LEU A  22     -14.276 -21.414  -4.963  1.00  0.00              
ATOM    349  CD1 LEU A  22     -12.920 -21.080  -4.355  1.00  0.00              
ATOM    350  CD2 LEU A  22     -14.548 -22.909  -4.886  1.00  0.00              
ATOM    351  H   LEU A  22     -12.950 -20.514  -3.491  1.00  0.00              
ATOM    352  HA  LEU A  22     -15.200 -18.725  -3.291  1.00  0.00              
ATOM    353 1HB  LEU A  22     -16.003 -21.347  -3.661  1.00  0.00              
ATOM    354 2HB  LEU A  22     -16.007 -20.106  -4.935  1.00  0.00              
ATOM    355  HG  LEU A  22     -14.322 -21.120  -6.012  1.00  0.00              
ATOM    356 1HD1 LEU A  22     -12.139 -21.626  -4.884  1.00  0.00              
ATOM    357 2HD1 LEU A  22     -12.736 -20.009  -4.441  1.00  0.00              
ATOM    358 3HD1 LEU A  22     -12.913 -21.367  -3.304  1.00  0.00              
ATOM    359 1HD2 LEU A  22     -13.759 -23.449  -5.411  1.00  0.00              
ATOM    360 2HD2 LEU A  22     -14.570 -23.222  -3.842  1.00  0.00              
ATOM    361 3HD2 LEU A  22     -15.509 -23.129  -5.352  1.00  0.00              
ATOM    362  N   THR A  23     -15.066 -21.155  -1.109  1.00  0.00              
ATOM    363  CA  THR A  23     -15.591 -21.581   0.183  1.00  0.00              
ATOM    364  C   THR A  23     -15.381 -20.508   1.244  1.00  0.00              
ATOM    365  O   THR A  23     -16.253 -20.270   2.080  1.00  0.00              
ATOM    366  CB  THR A  23     -14.933 -22.891   0.656  1.00  0.00              
ATOM    367  OG1 THR A  23     -13.978 -23.328  -0.320  1.00  0.00              
ATOM    368  CG2 THR A  23     -15.983 -23.974   0.853  1.00  0.00              
ATOM    369  H   THR A  23     -14.276 -21.644  -1.504  1.00  0.00              
ATOM    370  HA  THR A  23     -16.667 -21.737   0.111  1.00  0.00              
ATOM    371  HB  THR A  23     -14.419 -22.709   1.599  1.00  0.00              
ATOM    372  HG1 THR A  23     -13.961 -22.706  -1.051  1.00  0.00              
ATOM    373 1HG2 THR A  23     -15.499 -24.891   1.187  1.00  0.00              
ATOM    374 2HG2 THR A  23     -16.704 -23.648   1.603  1.00  0.00              
ATOM    375 3HG2 THR A  23     -16.497 -24.157  -0.090  1.00  0.00              
ATOM    376  N   PHE A  24     -14.221 -19.862   1.204  1.00  0.00              
ATOM    377  CA  PHE A  24     -13.922 -18.767   2.118  1.00  0.00              
ATOM    378  C   PHE A  24     -14.843 -17.578   1.873  1.00  0.00              
ATOM    379  O   PHE A  24     -15.299 -16.930   2.815  1.00  0.00              
ATOM    380  CB  PHE A  24     -12.460 -18.338   1.979  1.00  0.00              
ATOM    381  CG  PHE A  24     -11.692 -19.126   0.957  1.00  0.00              
ATOM    382  CD1 PHE A  24     -12.307 -20.139   0.236  1.00  0.00              
ATOM    383  CD2 PHE A  24     -10.354 -18.857   0.714  1.00  0.00              
ATOM    384  CE1 PHE A  24     -11.601 -20.866  -0.704  1.00  0.00              
ATOM    385  CE2 PHE A  24      -9.646 -19.581  -0.226  1.00  0.00              
ATOM    386  CZ  PHE A  24     -10.271 -20.587  -0.936  1.00  0.00              
ATOM    387  H   PHE A  24     -13.528 -20.137   0.523  1.00  0.00              
ATOM    388  HA  PHE A  24     -14.095 -19.086   3.147  1.00  0.00              
ATOM    389 1HB  PHE A  24     -12.403 -17.293   1.674  1.00  0.00              
ATOM    390 2HB  PHE A  24     -11.940 -18.467   2.927  1.00  0.00              
ATOM    391  HD1 PHE A  24     -13.359 -20.360   0.419  1.00  0.00              
ATOM    392  HD2 PHE A  24      -9.860 -18.063   1.275  1.00  0.00              
ATOM    393  HE1 PHE A  24     -12.097 -21.659  -1.263  1.00  0.00              
ATOM    394  HE2 PHE A  24      -8.595 -19.359  -0.408  1.00  0.00              
ATOM    395  HZ  PHE A  24      -9.714 -21.159  -1.676  1.00  0.00              
ATOM    396  N   ILE A  25     -15.112 -17.297   0.603  1.00  0.00              
ATOM    397  CA  ILE A  25     -16.009 -16.208   0.233  1.00  0.00              
ATOM    398  C   ILE A  25     -17.424 -16.467   0.733  1.00  0.00              
ATOM    399  O   ILE A  25     -18.082 -15.567   1.256  1.00  0.00              
ATOM    400  CB  ILE A  25     -16.043 -15.998  -1.292  1.00  0.00              
ATOM    401  CG1 ILE A  25     -15.119 -17.000  -1.990  1.00  0.00              
ATOM    402  CG2 ILE A  25     -15.648 -14.572  -1.641  1.00  0.00              
ATOM    403  CD1 ILE A  25     -14.407 -17.937  -1.041  1.00  0.00              
ATOM    404  H   ILE A  25     -14.685 -17.851  -0.125  1.00  0.00              
ATOM    405  HA  ILE A  25     -15.709 -15.281   0.720  1.00  0.00              
ATOM    406  HB  ILE A  25     -17.051 -16.196  -1.655  1.00  0.00              
ATOM    407 1HG1 ILE A  25     -15.731 -17.578  -2.681  1.00  0.00              
ATOM    408 2HG1 ILE A  25     -14.383 -16.424  -2.552  1.00  0.00              
ATOM    409 1HG2 ILE A  25     -15.677 -14.440  -2.723  1.00  0.00              
ATOM    410 2HG2 ILE A  25     -16.344 -13.877  -1.173  1.00  0.00              
ATOM    411 3HG2 ILE A  25     -14.639 -14.374  -1.279  1.00  0.00              
ATOM    412 1HD1 ILE A  25     -13.771 -18.616  -1.609  1.00  0.00              
ATOM    413 2HD1 ILE A  25     -13.793 -17.359  -0.349  1.00  0.00              
ATOM    414 3HD1 ILE A  25     -15.140 -18.514  -0.480  1.00  0.00              
ATOM    415  N   TRP A  26     -17.889 -17.701   0.568  1.00  0.00              
ATOM    416  CA  TRP A  26     -19.237 -18.073   0.980  1.00  0.00              
ATOM    417  C   TRP A  26     -19.386 -18.016   2.495  1.00  0.00              
ATOM    418  O   TRP A  26     -20.428 -17.613   3.011  1.00  0.00              
ATOM    419  CB  TRP A  26     -19.581 -19.475   0.472  1.00  0.00              
ATOM    420  CG  TRP A  26     -18.475 -20.116  -0.310  1.00  0.00              
ATOM    421  CD1 TRP A  26     -17.255 -19.577  -0.589  1.00  0.00              
ATOM    422  CD2 TRP A  26     -18.489 -21.416  -0.914  1.00  0.00              
ATOM    423  NE1 TRP A  26     -16.507 -20.459  -1.329  1.00  0.00              
ATOM    424  CE2 TRP A  26     -17.243 -21.597  -1.540  1.00  0.00              
ATOM    425  CE3 TRP A  26     -19.436 -22.445  -0.983  1.00  0.00              
ATOM    426  CZ2 TRP A  26     -16.918 -22.757  -2.227  1.00  0.00              
ATOM    427  CZ3 TRP A  26     -19.110 -23.608  -1.670  1.00  0.00              
ATOM    428  CH2 TRP A  26     -17.887 -23.760  -2.274  1.00  0.00              
ATOM    429  H   TRP A  26     -17.292 -18.398   0.147  1.00  0.00              
ATOM    430  HA  TRP A  26     -19.957 -17.367   0.569  1.00  0.00              
ATOM    431 1HB  TRP A  26     -19.796 -20.138   1.310  1.00  0.00              
ATOM    432 2HB  TRP A  26     -20.447 -19.432  -0.188  1.00  0.00              
ATOM    433  HD1 TRP A  26     -17.058 -18.578  -0.204  1.00  0.00              
ATOM    434  HE1 TRP A  26     -15.568 -20.297  -1.664  1.00  0.00              
ATOM    435  HE3 TRP A  26     -20.420 -22.378  -0.520  1.00  0.00              
ATOM    436  HZ2 TRP A  26     -15.935 -22.835  -2.692  1.00  0.00              
ATOM    437  HZ3 TRP A  26     -19.856 -24.401  -1.718  1.00  0.00              
ATOM    438  HH2 TRP A  26     -17.670 -24.688  -2.802  1.00  0.00              
ATOM    439  N   ILE A  27     -18.337 -18.420   3.203  1.00  0.00              
ATOM    440  CA  ILE A  27     -18.304 -18.306   4.657  1.00  0.00              
ATOM    441  C   ILE A  27     -18.437 -16.854   5.098  1.00  0.00              
ATOM    442  O   ILE A  27     -19.080 -16.558   6.105  1.00  0.00              
ATOM    443  CB  ILE A  27     -17.005 -18.893   5.240  1.00  0.00              
ATOM    444  CG1 ILE A  27     -16.113 -19.434   4.120  1.00  0.00              
ATOM    445  CG2 ILE A  27     -17.322 -19.988   6.247  1.00  0.00              
ATOM    446  CD1 ILE A  27     -16.701 -19.268   2.737  1.00  0.00              
ATOM    447  H   ILE A  27     -17.542 -18.818   2.723  1.00  0.00              
ATOM    448  HA  ILE A  27     -19.161 -18.810   5.101  1.00  0.00              
ATOM    449  HB  ILE A  27     -16.445 -18.098   5.731  1.00  0.00              
ATOM    450 1HG1 ILE A  27     -15.164 -18.903   4.176  1.00  0.00              
ATOM    451 2HG1 ILE A  27     -15.948 -20.493   4.319  1.00  0.00              
ATOM    452 1HG2 ILE A  27     -16.394 -20.393   6.649  1.00  0.00              
ATOM    453 2HG2 ILE A  27     -17.919 -19.574   7.059  1.00  0.00              
ATOM    454 3HG2 ILE A  27     -17.882 -20.784   5.756  1.00  0.00              
ATOM    455 1HD1 ILE A  27     -16.012 -19.675   1.996  1.00  0.00              
ATOM    456 2HD1 ILE A  27     -17.651 -19.801   2.678  1.00  0.00              
ATOM    457 3HD1 ILE A  27     -16.866 -18.211   2.535  1.00  0.00              
ATOM    458  N   PRO A  28     -17.826 -15.952   4.339  1.00  0.00              
ATOM    459  CA  PRO A  28     -17.884 -14.527   4.644  1.00  0.00              
ATOM    460  C   PRO A  28     -19.326 -14.046   4.753  1.00  0.00              
ATOM    461  O   PRO A  28     -19.623 -13.111   5.496  1.00  0.00              
ATOM    462  CB  PRO A  28     -17.142 -13.864   3.480  1.00  0.00              
ATOM    463  CG  PRO A  28     -17.231 -14.855   2.370  1.00  0.00              
ATOM    464  CD  PRO A  28     -17.184 -16.204   3.035  1.00  0.00              
ATOM    465  HA  PRO A  28     -17.429 -14.281   5.614  1.00  0.00              
ATOM    466 1HB  PRO A  28     -17.606 -12.907   3.198  1.00  0.00              
ATOM    467 2HB  PRO A  28     -16.094 -13.650   3.739  1.00  0.00              
ATOM    468 1HG  PRO A  28     -18.161 -14.728   1.797  1.00  0.00              
ATOM    469 2HG  PRO A  28     -16.398 -14.734   1.661  1.00  0.00              
ATOM    470 1HD  PRO A  28     -17.730 -16.969   2.462  1.00  0.00              
ATOM    471 2HD  PRO A  28     -16.155 -16.571   3.160  1.00  0.00              
ATOM    472  N   GLN A  29     -20.217 -14.692   4.009  1.00  0.00              
ATOM    473  CA  GLN A  29     -21.621 -14.299   3.982  1.00  0.00              
ATOM    474  C   GLN A  29     -22.286 -14.537   5.332  1.00  0.00              
ATOM    475  O   GLN A  29     -23.463 -14.229   5.518  1.00  0.00              
ATOM    476  CB  GLN A  29     -22.373 -15.069   2.893  1.00  0.00              
ATOM    477  CG  GLN A  29     -21.508 -16.041   2.109  1.00  0.00              
ATOM    478  CD  GLN A  29     -20.066 -16.041   2.578  1.00  0.00              
ATOM    479  OE1 GLN A  29     -19.698 -15.309   3.501  1.00  0.00              
ATOM    480  NE2 GLN A  29     -19.238 -16.862   1.942  1.00  0.00              
ATOM    481  H   GLN A  29     -19.915 -15.474   3.447  1.00  0.00              
ATOM    482  HA  GLN A  29     -21.697 -13.230   3.784  1.00  0.00              
ATOM    483 1HB  GLN A  29     -23.179 -15.609   3.389  1.00  0.00              
ATOM    484 2HB  GLN A  29     -22.796 -14.325   2.217  1.00  0.00              
ATOM    485 1HG  GLN A  29     -21.801 -17.074   1.925  1.00  0.00              
ATOM    486 2HG  GLN A  29     -21.567 -15.477   1.177  1.00  0.00              
ATOM    487 1HE2 GLN A  29     -18.273 -16.905   2.207  1.00  0.00              
ATOM    488 2HE2 GLN A  29     -19.577 -17.437   1.198  1.00  0.00              
ATOM    489  N   THR A  30     -21.524 -15.089   6.271  1.00  0.00              
ATOM    490  CA  THR A  30     -21.979 -15.212   7.651  1.00  0.00              
ATOM    491  C   THR A  30     -21.781 -13.908   8.414  1.00  0.00              
ATOM    492  O   THR A  30     -22.636 -13.503   9.202  1.00  0.00              
ATOM    493  CB  THR A  30     -21.242 -16.344   8.390  1.00  0.00              
ATOM    494  OG1 THR A  30     -20.304 -16.967   7.502  1.00  0.00              
ATOM    495  CG2 THR A  30     -22.230 -17.387   8.890  1.00  0.00              
ATOM    496  H   THR A  30     -20.607 -15.431   6.023  1.00  0.00              
ATOM    497  HA  THR A  30     -23.049 -15.421   7.670  1.00  0.00              
ATOM    498  HB  THR A  30     -20.701 -15.922   9.237  1.00  0.00              
ATOM    499  HG1 THR A  30     -20.345 -16.539   6.643  1.00  0.00              
ATOM    500 1HG2 THR A  30     -21.691 -18.178   9.409  1.00  0.00              
ATOM    501 2HG2 THR A  30     -22.937 -16.918   9.574  1.00  0.00              
ATOM    502 3HG2 THR A  30     -22.770 -17.810   8.044  1.00  0.00              
ATOM    503  N   SER A  31     -20.649 -13.255   8.177  1.00  0.00              
ATOM    504  CA  SER A  31     -20.087 -12.320   9.143  1.00  0.00              
ATOM    505  C   SER A  31     -19.923 -10.932   8.536  1.00  0.00              
ATOM    506  O   SER A  31     -19.621  -9.968   9.240  1.00  0.00              
ATOM    507  CB  SER A  31     -18.754 -12.834   9.653  1.00  0.00              
ATOM    508  OG  SER A  31     -18.407 -14.061   9.073  1.00  0.00              
ATOM    509  H   SER A  31     -20.165 -13.410   7.303  1.00  0.00              
ATOM    510  HA  SER A  31     -20.662 -12.255  10.068  1.00  0.00              
ATOM    511 1HB  SER A  31     -17.984 -12.100   9.417  1.00  0.00              
ATOM    512 2HB  SER A  31     -18.818 -12.958  10.733  1.00  0.00              
ATOM    513  HG  SER A  31     -19.095 -14.331   8.460  1.00  0.00              
ATOM    514  N   ALA A  32     -20.123 -10.838   7.226  1.00  0.00              
ATOM    515  CA  ALA A  32     -19.957  -9.576   6.515  1.00  0.00              
ATOM    516  C   ALA A  32     -20.984  -8.548   6.971  1.00  0.00              
ATOM    517  O   ALA A  32     -20.719  -7.346   6.965  1.00  0.00              
ATOM    518  CB  ALA A  32     -20.055  -9.797   5.013  1.00  0.00              
ATOM    519  H   ALA A  32     -20.397 -11.661   6.710  1.00  0.00              
ATOM    520  HA  ALA A  32     -18.971  -9.173   6.744  1.00  0.00              
ATOM    521 1HB  ALA A  32     -19.929  -8.846   4.497  1.00  0.00              
ATOM    522 2HB  ALA A  32     -19.274 -10.488   4.695  1.00  0.00              
ATOM    523 3HB  ALA A  32     -21.031 -10.215   4.770  1.00  0.00              
ATOM    524  N   GLU A  33     -22.159  -9.027   7.366  1.00  0.00              
ATOM    525  CA  GLU A  33     -21.862  -7.600   7.317  1.00  0.00              
ATOM    526  C   GLU A  33     -20.730  -7.212   8.263  1.00  0.00              
ATOM    527  O   GLU A  33     -20.347  -7.988   9.138  1.00  0.00              
ATOM    528  CB  GLU A  33     -23.114  -6.790   7.659  1.00  0.00              
ATOM    529  CG  GLU A  33     -24.269  -6.978   6.686  1.00  0.00              
ATOM    530  CD  GLU A  33     -23.981  -6.431   5.316  1.00  0.00              
ATOM    531  OE1 GLU A  33     -23.310  -5.432   5.224  1.00  0.00              
ATOM    532  OE2 GLU A  33     -24.432  -7.016   4.359  1.00  0.00              
ATOM    533  H   GLU A  33     -23.072  -9.329   7.676  1.00  0.00              
ATOM    534  HA  GLU A  33     -21.521  -7.327   6.318  1.00  0.00              
ATOM    535 1HB  GLU A  33     -23.465  -7.065   8.654  1.00  0.00              
ATOM    536 2HB  GLU A  33     -22.868  -5.728   7.683  1.00  0.00              
ATOM    537 1HG  GLU A  33     -24.488  -8.042   6.600  1.00  0.00              
ATOM    538 2HG  GLU A  33     -25.153  -6.485   7.089  1.00  0.00              
ATOM    539  N   CYS A  34     -20.287  -5.962   8.137  1.00  0.00              
ATOM    540  CA  CYS A  34     -19.222  -5.397   8.957  1.00  0.00              
ATOM    541  C   CYS A  34     -19.669  -5.350  10.425  1.00  0.00              
ATOM    542  O   CYS A  34     -20.856  -5.157  10.692  1.00  0.00              
ATOM    543  CB  CYS A  34     -18.851  -3.998   8.472  1.00  0.00              
ATOM    544  SG  CYS A  34     -18.152  -3.955   6.805  1.00  0.00              
ATOM    545  H   CYS A  34     -20.722  -5.386   7.431  1.00  0.00              
ATOM    546  HA  CYS A  34     -18.272  -5.922   8.856  1.00  0.00              
ATOM    547 1HB  CYS A  34     -19.738  -3.364   8.484  1.00  0.00              
ATOM    548 2HB  CYS A  34     -18.125  -3.559   9.153  1.00  0.00              
ATOM    549  HG  CYS A  34     -17.975  -2.638   6.763  1.00  0.00              
ATOM    550  N   GLN A  35     -18.754  -5.527  11.380  1.00  0.00              
ATOM    551  CA  GLN A  35     -17.313  -5.704  11.195  1.00  0.00              
ATOM    552  C   GLN A  35     -16.844  -7.141  10.962  1.00  0.00              
ATOM    553  O   GLN A  35     -15.641  -7.397  11.019  1.00  0.00              
ATOM    554  CB  GLN A  35     -16.572  -5.149  12.414  1.00  0.00              
ATOM    555  CG  GLN A  35     -16.774  -3.663  12.662  1.00  0.00              
ATOM    556  CD  GLN A  35     -16.267  -2.801  11.521  1.00  0.00              
ATOM    557  OE1 GLN A  35     -15.127  -2.949  11.071  1.00  0.00              
ATOM    558  NE2 GLN A  35     -17.112  -1.895  11.044  1.00  0.00              
ATOM    559  H   GLN A  35     -19.134  -5.534  12.316  1.00  0.00              
ATOM    560  HA  GLN A  35     -16.994  -5.180  10.294  1.00  0.00              
ATOM    561 1HB  GLN A  35     -16.895  -5.680  13.309  1.00  0.00              
ATOM    562 2HB  GLN A  35     -15.502  -5.322  12.299  1.00  0.00              
ATOM    563 1HG  GLN A  35     -17.838  -3.467  12.787  1.00  0.00              
ATOM    564 2HG  GLN A  35     -16.233  -3.380  13.565  1.00  0.00              
ATOM    565 1HE2 GLN A  35     -16.834  -1.297  10.291  1.00  0.00              
ATOM    566 2HE2 GLN A  35     -18.028  -1.808  11.438  1.00  0.00              
ATOM    567  N   THR A  36     -17.753  -8.078  10.700  1.00  0.00              
ATOM    568  CA  THR A  36     -17.327  -9.456  10.497  1.00  0.00              
ATOM    569  C   THR A  36     -17.082  -9.754   9.019  1.00  0.00              
ATOM    570  O   THR A  36     -16.630 -10.845   8.672  1.00  0.00              
ATOM    571  CB  THR A  36     -18.372 -10.432  11.067  1.00  0.00              
ATOM    572  OG1 THR A  36     -19.614 -10.277  10.369  1.00  0.00              
ATOM    573  CG2 THR A  36     -18.581 -10.154  12.547  1.00  0.00              
ATOM    574  H   THR A  36     -18.736  -7.853  10.639  1.00  0.00              
ATOM    575  HA  THR A  36     -16.377  -9.627  11.003  1.00  0.00              
ATOM    576  HB  THR A  36     -18.022 -11.455  10.933  1.00  0.00              
ATOM    577  HG1 THR A  36     -20.260 -10.891  10.726  1.00  0.00              
ATOM    578 1HG2 THR A  36     -19.321 -10.848  12.946  1.00  0.00              
ATOM    579 2HG2 THR A  36     -17.638 -10.284  13.078  1.00  0.00              
ATOM    580 3HG2 THR A  36     -18.934  -9.132  12.679  1.00  0.00              
ATOM    581  N   ARG A  37     -17.382  -8.784   8.155  1.00  0.00              
ATOM    582  CA  ARG A  37     -17.162  -8.923   6.724  1.00  0.00              
ATOM    583  C   ARG A  37     -15.681  -9.009   6.397  1.00  0.00              
ATOM    584  O   ARG A  37     -14.884  -8.187   6.853  1.00  0.00              
ATOM    585  CB  ARG A  37     -17.769  -7.758   5.962  1.00  0.00              
ATOM    586  CG  ARG A  37     -17.638  -7.825   4.452  1.00  0.00              
ATOM    587  CD  ARG A  37     -18.367  -6.718   3.793  1.00  0.00              
ATOM    588  NE  ARG A  37     -18.191  -6.740   2.350  1.00  0.00              
ATOM    589  CZ  ARG A  37     -18.805  -5.922   1.478  1.00  0.00              
ATOM    590  NH1 ARG A  37     -19.649  -5.002   1.890  1.00  0.00              
ATOM    591  NH2 ARG A  37     -18.535  -6.072   0.196  1.00  0.00              
ATOM    592  H   ARG A  37     -17.775  -7.925   8.511  1.00  0.00              
ATOM    593  HA  ARG A  37     -17.610  -9.852   6.370  1.00  0.00              
ATOM    594 1HB  ARG A  37     -18.829  -7.684   6.189  1.00  0.00              
ATOM    595 2HB  ARG A  37     -17.299  -6.830   6.289  1.00  0.00              
ATOM    596 1HG  ARG A  37     -16.588  -7.757   4.175  1.00  0.00              
ATOM    597 2HG  ARG A  37     -18.048  -8.769   4.092  1.00  0.00              
ATOM    598 1HD  ARG A  37     -19.432  -6.804   4.009  1.00  0.00              
ATOM    599 2HD  ARG A  37     -17.998  -5.764   4.169  1.00  0.00              
ATOM    600  HE  ARG A  37     -17.556  -7.420   1.950  1.00  0.00              
ATOM    601 1HH1 ARG A  37     -19.845  -4.900   2.876  1.00  0.00              
ATOM    602 2HH1 ARG A  37     -20.102  -4.396   1.221  1.00  0.00              
ATOM    603 1HH2 ARG A  37     -17.878  -6.796  -0.070  1.00  0.00              
ATOM    604 2HH2 ARG A  37     -18.973  -5.481  -0.495  1.00  0.00              
ATOM    605  N   SER A  38     -15.325 -10.006   5.595  1.00  0.00              
ATOM    606  CA  SER A  38     -13.948 -10.210   5.169  1.00  0.00              
ATOM    607  C   SER A  38     -13.540  -9.180   4.126  1.00  0.00              
ATOM    608  O   SER A  38     -14.389  -8.596   3.454  1.00  0.00              
ATOM    609  CB  SER A  38     -13.774 -11.597   4.602  1.00  0.00              
ATOM    610  OG  SER A  38     -14.489 -11.737   3.406  1.00  0.00              
ATOM    611  H   SER A  38     -16.039 -10.643   5.272  1.00  0.00              
ATOM    612  HA  SER A  38     -13.235 -10.208   5.994  1.00  0.00              
ATOM    613 1HB  SER A  38     -12.715 -11.780   4.427  1.00  0.00              
ATOM    614 2HB  SER A  38     -14.121 -12.331   5.328  1.00  0.00              
ATOM    615  HG  SER A  38     -14.331 -12.636   3.107  1.00  0.00              
ATOM    616  N   ILE A  39     -12.237  -8.966   3.978  1.00  0.00              
ATOM    617  CA  ILE A  39     -11.763  -7.975   3.024  1.00  0.00              
ATOM    618  C   ILE A  39     -11.007  -8.659   1.903  1.00  0.00              
ATOM    619  O   ILE A  39      -9.999  -9.334   2.126  1.00  0.00              
ATOM    620  CB  ILE A  39     -10.886  -6.929   3.721  1.00  0.00              
ATOM    621  CG1 ILE A  39     -11.694  -6.234   4.823  1.00  0.00              
ATOM    622  CG2 ILE A  39     -10.357  -5.923   2.712  1.00  0.00              
ATOM    623  CD1 ILE A  39     -10.863  -5.347   5.721  1.00  0.00              
ATOM    624  H   ILE A  39     -11.564  -9.486   4.523  1.00  0.00              
ATOM    625  HA  ILE A  39     -12.602  -7.470   2.546  1.00  0.00              
ATOM    626  HB  ILE A  39     -10.051  -7.430   4.197  1.00  0.00              
ATOM    627 1HG1 ILE A  39     -12.473  -5.629   4.360  1.00  0.00              
ATOM    628 2HG1 ILE A  39     -12.179  -6.991   5.438  1.00  0.00              
ATOM    629 1HG2 ILE A  39      -9.737  -5.187   3.222  1.00  0.00              
ATOM    630 2HG2 ILE A  39      -9.763  -6.442   1.962  1.00  0.00              
ATOM    631 3HG2 ILE A  39     -11.192  -5.419   2.228  1.00  0.00              
ATOM    632 1HD1 ILE A  39     -11.504  -4.891   6.476  1.00  0.00              
ATOM    633 2HD1 ILE A  39     -10.095  -5.944   6.212  1.00  0.00              
ATOM    634 3HD1 ILE A  39     -10.391  -4.567   5.129  1.00  0.00              
ATOM    635  N   TYR A  40     -11.514  -8.562   0.684  1.00  0.00              
ATOM    636  CA  TYR A  40     -10.768  -9.247  -0.338  1.00  0.00              
ATOM    637  C   TYR A  40      -9.632  -8.384  -0.838  1.00  0.00              
ATOM    638  O   TYR A  40      -9.836  -7.268  -1.315  1.00  0.00              
ATOM    639  CB  TYR A  40     -11.679  -9.640  -1.496  1.00  0.00              
ATOM    640  CG  TYR A  40     -12.715 -10.679  -1.139  1.00  0.00              
ATOM    641  CD1 TYR A  40     -12.479 -11.569  -0.107  1.00  0.00              
ATOM    642  CD2 TYR A  40     -13.906 -10.738  -1.850  1.00  0.00              
ATOM    643  CE1 TYR A  40     -13.429 -12.517   0.215  1.00  0.00              
ATOM    644  CE2 TYR A  40     -14.856 -11.686  -1.528  1.00  0.00              
ATOM    645  CZ  TYR A  40     -14.621 -12.574  -0.499  1.00  0.00              
ATOM    646  OH  TYR A  40     -15.569 -13.519  -0.178  1.00  0.00              
ATOM    647  H   TYR A  40     -12.353  -8.062   0.429  1.00  0.00              
ATOM    648  HA  TYR A  40     -10.320 -10.151   0.074  1.00  0.00              
ATOM    649 1HB  TYR A  40     -12.193  -8.755  -1.855  1.00  0.00              
ATOM    650 2HB  TYR A  40     -11.078 -10.031  -2.316  1.00  0.00              
ATOM    651  HD1 TYR A  40     -11.546 -11.520   0.448  1.00  0.00              
ATOM    652  HD2 TYR A  40     -14.091 -10.037  -2.664  1.00  0.00              
ATOM    653  HE1 TYR A  40     -13.246 -13.218   1.026  1.00  0.00              
ATOM    654  HE2 TYR A  40     -15.791 -11.733  -2.088  1.00  0.00              
ATOM    655  HH  TYR A  40     -15.252 -14.053   0.554  1.00  0.00              
ATOM    656  N   CYS A  41      -8.455  -8.985  -0.790  1.00  0.00              
ATOM    657  CA  CYS A  41      -7.304  -8.288  -1.348  1.00  0.00              
ATOM    658  C   CYS A  41      -6.615  -9.267  -2.276  1.00  0.00              
ATOM    659  O   CYS A  41      -7.111 -10.382  -2.383  1.00  0.00              
ATOM    660  CB  CYS A  41      -6.319  -7.821  -0.279  1.00  0.00              
ATOM    661  SG  CYS A  41      -7.051  -6.831   1.047  1.00  0.00              
ATOM    662  H   CYS A  41      -8.326  -9.901  -0.384  1.00  0.00              
ATOM    663  HA  CYS A  41      -7.561  -7.347  -1.834  1.00  0.00              
ATOM    664 1HB  CYS A  41      -5.847  -8.691   0.175  1.00  0.00              
ATOM    665 2HB  CYS A  41      -5.535  -7.223  -0.743  1.00  0.00              
ATOM    666  N   TYR A  42      -5.540  -8.906  -2.965  1.00  0.00              
ATOM    667  CA  TYR A  42      -4.967  -9.944  -3.817  1.00  0.00              
ATOM    668  C   TYR A  42      -3.504 -10.234  -3.494  1.00  0.00              
ATOM    669  O   TYR A  42      -2.722  -9.297  -3.390  1.00  0.00              
ATOM    670  CB  TYR A  42      -5.191  -9.547  -5.283  1.00  0.00              
ATOM    671  CG  TYR A  42      -6.666  -9.279  -5.520  1.00  0.00              
ATOM    672  CD1 TYR A  42      -7.058  -8.000  -5.897  1.00  0.00              
ATOM    673  CD2 TYR A  42      -7.623 -10.273  -5.369  1.00  0.00              
ATOM    674  CE1 TYR A  42      -8.388  -7.713  -6.122  1.00  0.00              
ATOM    675  CE2 TYR A  42      -8.954  -9.979  -5.597  1.00  0.00              
ATOM    676  CZ  TYR A  42      -9.343  -8.717  -5.969  1.00  0.00              
ATOM    677  OH  TYR A  42     -10.678  -8.470  -6.185  1.00  0.00              
ATOM    678  H   TYR A  42      -5.106  -7.994  -2.941  1.00  0.00              
ATOM    679  HA  TYR A  42      -5.493 -10.886  -3.658  1.00  0.00              
ATOM    680 1HB  TYR A  42      -4.608  -8.659  -5.525  1.00  0.00              
ATOM    681 2HB  TYR A  42      -4.847 -10.339  -5.947  1.00  0.00              
ATOM    682  HD1 TYR A  42      -6.310  -7.216  -6.017  1.00  0.00              
ATOM    683  HD2 TYR A  42      -7.325 -11.279  -5.073  1.00  0.00              
ATOM    684  HE1 TYR A  42      -8.681  -6.709  -6.417  1.00  0.00              
ATOM    685  HE2 TYR A  42      -9.719 -10.742  -5.484  1.00  0.00              
ATOM    686  HH  TYR A  42     -10.798  -7.553  -6.440  1.00  0.00              
ATOM    687  N   GLU A  43      -3.062 -11.483  -3.554  1.00  0.00              
ATOM    688  CA  GLU A  43      -1.676 -11.729  -3.154  1.00  0.00              
ATOM    689  C   GLU A  43      -0.645 -11.537  -4.244  1.00  0.00              
ATOM    690  O   GLU A  43      -0.541 -12.368  -5.148  1.00  0.00              
ATOM    691  CB  GLU A  43      -1.527 -13.159  -2.627  1.00  0.00              
ATOM    692  CG  GLU A  43      -0.128 -13.484  -2.124  1.00  0.00              
ATOM    693  CD  GLU A  43       0.018 -14.893  -1.621  1.00  0.00              
ATOM    694  OE1 GLU A  43      -0.949 -15.615  -1.636  1.00  0.00              
ATOM    695  OE2 GLU A  43       1.101 -15.250  -1.219  1.00  0.00              
ATOM    696  H   GLU A  43      -3.631 -12.260  -3.859  1.00  0.00              
ATOM    697  HA  GLU A  43      -1.382 -11.016  -2.383  1.00  0.00              
ATOM    698 1HB  GLU A  43      -2.229 -13.320  -1.809  1.00  0.00              
ATOM    699 2HB  GLU A  43      -1.776 -13.866  -3.412  1.00  0.00              
ATOM    700 1HG  GLU A  43       0.583 -13.332  -2.936  1.00  0.00              
ATOM    701 2HG  GLU A  43       0.127 -12.794  -1.321  1.00  0.00              
ATOM    702  N   CYS A  44       0.117 -10.449  -4.177  1.00  0.00              
ATOM    703  CA  CYS A  44       1.211 -10.299  -5.126  1.00  0.00              
ATOM    704  C   CYS A  44       2.379  -9.597  -4.448  1.00  0.00              
ATOM    705  O   CYS A  44       2.540  -8.382  -4.516  1.00  0.00              
ATOM    706  CB  CYS A  44       0.679  -9.547  -6.353  1.00  0.00              
ATOM    707  SG  CYS A  44       1.652  -9.651  -7.889  1.00  0.00              
ATOM    708  H   CYS A  44      -0.040  -9.726  -3.489  1.00  0.00              
ATOM    709  HA  CYS A  44       1.527 -11.240  -5.576  1.00  0.00              
ATOM    710 1HB  CYS A  44      -0.318  -9.917  -6.592  1.00  0.00              
ATOM    711 2HB  CYS A  44       0.594  -8.488  -6.111  1.00  0.00              
ATOM    712  N   ASP A  45       3.028 -10.363  -3.567  1.00  0.00              
ATOM    713  CA  ASP A  45       4.152  -9.898  -2.759  1.00  0.00              
ATOM    714  C   ASP A  45       5.353  -9.573  -3.611  1.00  0.00              
ATOM    715  O   ASP A  45       5.813  -8.435  -3.653  1.00  0.00              
ATOM    716  CB  ASP A  45       4.534 -10.953  -1.717  1.00  0.00              
ATOM    717  CG  ASP A  45       3.502 -11.095  -0.611  1.00  0.00              
ATOM    718  OD1 ASP A  45       2.689 -10.217  -0.468  1.00  0.00              
ATOM    719  OD2 ASP A  45       3.537 -12.083   0.083  1.00  0.00              
ATOM    720  H   ASP A  45       2.711 -11.316  -3.466  1.00  0.00              
ATOM    721  HA  ASP A  45       3.881  -8.975  -2.246  1.00  0.00              
ATOM    722 1HB  ASP A  45       4.656 -11.920  -2.206  1.00  0.00              
ATOM    723 2HB  ASP A  45       5.492 -10.691  -1.268  1.00  0.00              
ATOM    724  N   SER A  46       5.584 -10.465  -4.553  1.00  0.00              
ATOM    725  CA  SER A  46       6.680 -10.328  -5.479  1.00  0.00              
ATOM    726  C   SER A  46       6.146  -9.882  -6.813  1.00  0.00              
ATOM    727  O   SER A  46       6.342 -10.584  -7.796  1.00  0.00              
ATOM    728  CB  SER A  46       7.424 -11.638  -5.632  1.00  0.00              
ATOM    729  OG  SER A  46       8.026 -12.018  -4.425  1.00  0.00              
ATOM    730  H   SER A  46       4.975 -11.267  -4.627  1.00  0.00              
ATOM    731  HA  SER A  46       7.467  -9.662  -5.123  1.00  0.00              
ATOM    732 1HB  SER A  46       6.730 -12.413  -5.956  1.00  0.00              
ATOM    733 2HB  SER A  46       8.185 -11.533  -6.404  1.00  0.00              
ATOM    734  HG  SER A  46       8.473 -12.849  -4.602  1.00  0.00              
ATOM    735  N   TRP A  47       5.787  -8.605  -6.907  1.00  0.00              
ATOM    736  CA  TRP A  47       5.267  -8.050  -8.150  1.00  0.00              
ATOM    737  C   TRP A  47       6.218  -8.225  -9.321  1.00  0.00              
ATOM    738  O   TRP A  47       5.770  -8.469 -10.437  1.00  0.00              
ATOM    739  CB  TRP A  47       4.997  -6.561  -8.019  1.00  0.00              
ATOM    740  CG  TRP A  47       4.455  -5.984  -9.298  1.00  0.00              
ATOM    741  CD1 TRP A  47       3.142  -5.921  -9.657  1.00  0.00              
ATOM    742  CD2 TRP A  47       5.189  -5.384 -10.399  1.00  0.00              
ATOM    743  NE1 TRP A  47       3.007  -5.335 -10.885  1.00  0.00              
ATOM    744  CE2 TRP A  47       4.245  -4.998 -11.355  1.00  0.00              
ATOM    745  CE3 TRP A  47       6.544  -5.144 -10.651  1.00  0.00              
ATOM    746  CZ2 TRP A  47       4.612  -4.388 -12.544  1.00  0.00              
ATOM    747  CZ3 TRP A  47       6.913  -4.532 -11.841  1.00  0.00              
ATOM    748  CH2 TRP A  47       5.970  -4.163 -12.764  1.00  0.00              
ATOM    749  H   TRP A  47       5.876  -8.005  -6.100  1.00  0.00              
ATOM    750  HA  TRP A  47       4.354  -8.573  -8.435  1.00  0.00              
ATOM    751 1HB  TRP A  47       4.282  -6.388  -7.214  1.00  0.00              
ATOM    752 2HB  TRP A  47       5.917  -6.052  -7.753  1.00  0.00              
ATOM    753  HD1 TRP A  47       2.312  -6.285  -9.054  1.00  0.00              
ATOM    754  HE1 TRP A  47       2.134  -5.177 -11.368  1.00  0.00              
ATOM    755  HE3 TRP A  47       7.300  -5.431  -9.924  1.00  0.00              
ATOM    756  HZ2 TRP A  47       3.875  -4.088 -13.290  1.00  0.00              
ATOM    757  HZ3 TRP A  47       7.972  -4.352 -12.024  1.00  0.00              
ATOM    758  HH2 TRP A  47       6.290  -3.684 -13.688  1.00  0.00              
ATOM    759  N   THR A  48       7.519  -8.061  -9.084  1.00  0.00              
ATOM    760  CA  THR A  48       8.530  -8.156 -10.136  1.00  0.00              
ATOM    761  C   THR A  48       8.618  -9.572 -10.718  1.00  0.00              
ATOM    762  O   THR A  48       9.076  -9.758 -11.845  1.00  0.00              
ATOM    763  CB  THR A  48       9.909  -7.728  -9.602  1.00  0.00              
ATOM    764  OG1 THR A  48      10.298  -8.599  -8.531  1.00  0.00              
ATOM    765  CG2 THR A  48       9.863  -6.296  -9.097  1.00  0.00              
ATOM    766  H   THR A  48       7.811  -7.863  -8.138  1.00  0.00              
ATOM    767  HA  THR A  48       8.258  -7.506 -10.968  1.00  0.00              
ATOM    768  HB  THR A  48      10.646  -7.804 -10.402  1.00  0.00              
ATOM    769  HG1 THR A  48      11.159  -8.332  -8.200  1.00  0.00              
ATOM    770 1HG2 THR A  48      10.846  -6.009  -8.724  1.00  0.00              
ATOM    771 2HG2 THR A  48       9.576  -5.632  -9.913  1.00  0.00              
ATOM    772 3HG2 THR A  48       9.133  -6.218  -8.293  1.00  0.00              
ATOM    773  N   ASP A  49       8.132 -10.550  -9.958  1.00  0.00              
ATOM    774  CA  ASP A  49       8.020 -11.936 -10.369  1.00  0.00              
ATOM    775  C   ASP A  49       6.707 -12.062 -11.115  1.00  0.00              
ATOM    776  O   ASP A  49       5.637 -12.088 -10.505  1.00  0.00              
ATOM    777  CB  ASP A  49       8.064 -12.902  -9.185  1.00  0.00              
ATOM    778  CG  ASP A  49       8.021 -14.360  -9.612  1.00  0.00              
ATOM    779  OD1 ASP A  49       7.753 -14.626 -10.760  1.00  0.00              
ATOM    780  OD2 ASP A  49       8.259 -15.198  -8.777  1.00  0.00              
ATOM    781  H   ASP A  49       7.825 -10.285  -9.033  1.00  0.00              
ATOM    782  HA  ASP A  49       8.843 -12.190 -11.038  1.00  0.00              
ATOM    783 1HB  ASP A  49       8.975 -12.730  -8.612  1.00  0.00              
ATOM    784 2HB  ASP A  49       7.225 -12.716  -8.517  1.00  0.00              
ATOM    785  N   ALA A  50       6.822 -12.365 -12.403  1.00  0.00              
ATOM    786  CA  ALA A  50       5.698 -12.480 -13.325  1.00  0.00              
ATOM    787  C   ALA A  50       4.622 -13.501 -12.952  1.00  0.00              
ATOM    788  O   ALA A  50       3.452 -13.191 -13.174  1.00  0.00              
ATOM    789  CB  ALA A  50       6.207 -12.805 -14.717  1.00  0.00              
ATOM    790  H   ALA A  50       7.759 -12.522 -12.747  1.00  0.00              
ATOM    791  HA  ALA A  50       5.168 -11.528 -13.350  1.00  0.00              
ATOM    792 1HB  ALA A  50       5.365 -12.882 -15.404  1.00  0.00              
ATOM    793 2HB  ALA A  50       6.878 -12.014 -15.053  1.00  0.00              
ATOM    794 3HB  ALA A  50       6.745 -13.751 -14.696  1.00  0.00              
ATOM    795  N   ARG A  51       4.924 -14.398 -12.006  1.00  0.00              
ATOM    796  CA  ARG A  51       3.924 -15.374 -11.599  1.00  0.00              
ATOM    797  C   ARG A  51       2.715 -14.732 -10.900  1.00  0.00              
ATOM    798  O   ARG A  51       1.674 -15.386 -10.862  1.00  0.00              
ATOM    799  CB  ARG A  51       4.556 -16.406 -10.676  1.00  0.00              
ATOM    800  CG  ARG A  51       5.551 -17.327 -11.367  1.00  0.00              
ATOM    801  CD  ARG A  51       6.079 -18.387 -10.466  1.00  0.00              
ATOM    802  NE  ARG A  51       6.938 -17.874  -9.412  1.00  0.00              
ATOM    803  CZ  ARG A  51       7.403 -18.600  -8.379  1.00  0.00              
ATOM    804  NH1 ARG A  51       7.091 -19.872  -8.260  1.00  0.00              
ATOM    805  NH2 ARG A  51       8.178 -18.013  -7.485  1.00  0.00              
ATOM    806  H   ARG A  51       5.833 -14.413 -11.567  1.00  0.00              
ATOM    807  HA  ARG A  51       3.518 -15.875 -12.478  1.00  0.00              
ATOM    808 1HB  ARG A  51       5.073 -15.900  -9.863  1.00  0.00              
ATOM    809 2HB  ARG A  51       3.776 -17.024 -10.232  1.00  0.00              
ATOM    810 1HG  ARG A  51       5.064 -17.818 -12.210  1.00  0.00              
ATOM    811 2HG  ARG A  51       6.399 -16.742 -11.725  1.00  0.00              
ATOM    812 1HD  ARG A  51       5.244 -18.901  -9.991  1.00  0.00              
ATOM    813 2HD  ARG A  51       6.664 -19.095 -11.053  1.00  0.00              
ATOM    814  HE  ARG A  51       7.214 -16.904  -9.446  1.00  0.00              
ATOM    815 1HH1 ARG A  51       6.498 -20.314  -8.948  1.00  0.00              
ATOM    816 2HH1 ARG A  51       7.445 -20.408  -7.480  1.00  0.00              
ATOM    817 1HH2 ARG A  51       8.400 -17.034  -7.602  1.00  0.00              
ATOM    818 2HH2 ARG A  51       8.539 -18.535  -6.701  1.00  0.00              
ATOM    819  N   CYS A  52       2.787 -13.509 -10.351  1.00  0.00              
ATOM    820  CA  CYS A  52       1.567 -12.934  -9.781  1.00  0.00              
ATOM    821  C   CYS A  52       1.130 -11.668 -10.515  1.00  0.00              
ATOM    822  O   CYS A  52       0.106 -11.081 -10.165  1.00  0.00              
ATOM    823  CB  CYS A  52       1.779 -12.663  -8.280  1.00  0.00              
ATOM    824  SG  CYS A  52       2.809 -11.292  -7.685  1.00  0.00              
ATOM    825  H   CYS A  52       3.644 -12.976 -10.317  1.00  0.00              
ATOM    826  HA  CYS A  52       0.733 -13.636  -9.744  1.00  0.00              
ATOM    827 1HB  CYS A  52       0.802 -12.491  -7.827  1.00  0.00              
ATOM    828 2HB  CYS A  52       2.222 -13.554  -7.835  1.00  0.00              
ATOM    829  N   LYS A  53       1.884 -11.246 -11.532  1.00  0.00              
ATOM    830  CA  LYS A  53       1.505 -10.065 -12.313  1.00  0.00              
ATOM    831  C   LYS A  53       0.199 -10.313 -13.085  1.00  0.00              
ATOM    832  O   LYS A  53      -0.555  -9.368 -13.319  1.00  0.00              
ATOM    833  CB  LYS A  53       2.582  -9.681 -13.336  1.00  0.00              
ATOM    834  CG  LYS A  53       3.878  -9.095 -12.790  1.00  0.00              
ATOM    835  CD  LYS A  53       4.816  -8.760 -13.949  1.00  0.00              
ATOM    836  CE  LYS A  53       6.141  -8.174 -13.489  1.00  0.00              
ATOM    837  NZ  LYS A  53       7.043  -7.887 -14.643  1.00  0.00              
ATOM    838  H   LYS A  53       2.729 -11.744 -11.772  1.00  0.00              
ATOM    839  HA  LYS A  53       1.318  -9.224 -11.644  1.00  0.00              
ATOM    840 1HB  LYS A  53       2.860 -10.560 -13.918  1.00  0.00              
ATOM    841 2HB  LYS A  53       2.176  -8.943 -14.029  1.00  0.00              
ATOM    842 1HG  LYS A  53       3.659  -8.192 -12.219  1.00  0.00              
ATOM    843 2HG  LYS A  53       4.351  -9.818 -12.127  1.00  0.00              
ATOM    844 1HD  LYS A  53       5.025  -9.663 -14.523  1.00  0.00              
ATOM    845 2HD  LYS A  53       4.335  -8.036 -14.607  1.00  0.00              
ATOM    846 1HE  LYS A  53       5.953  -7.252 -12.943  1.00  0.00              
ATOM    847 2HE  LYS A  53       6.629  -8.881 -12.820  1.00  0.00              
ATOM    848 1HZ  LYS A  53       7.912  -7.501 -14.304  1.00  0.00              
ATOM    849 2HZ  LYS A  53       7.229  -8.743 -15.147  1.00  0.00              
ATOM    850 3HZ  LYS A  53       6.598  -7.224 -15.261  1.00  0.00              
ATOM    851  N   ASP A  54      -0.080 -11.568 -13.448  1.00  0.00              
ATOM    852  CA  ASP A  54      -1.273 -11.889 -14.228  1.00  0.00              
ATOM    853  C   ASP A  54      -2.567 -11.488 -13.493  1.00  0.00              
ATOM    854  O   ASP A  54      -2.679 -11.750 -12.295  1.00  0.00              
ATOM    855  CB  ASP A  54      -1.286 -13.377 -14.554  1.00  0.00              
ATOM    856  CG  ASP A  54      -0.211 -13.752 -15.563  1.00  0.00              
ATOM    857  OD1 ASP A  54       0.318 -12.865 -16.191  1.00  0.00              
ATOM    858  OD2 ASP A  54       0.074 -14.918 -15.699  1.00  0.00              
ATOM    859  H   ASP A  54       0.547 -12.313 -13.178  1.00  0.00              
ATOM    860  HA  ASP A  54      -1.269 -11.321 -15.159  1.00  0.00              
ATOM    861 1HB  ASP A  54      -1.135 -13.956 -13.650  1.00  0.00              
ATOM    862 2HB  ASP A  54      -2.262 -13.648 -14.954  1.00  0.00              
ATOM    863  N   PRO A  55      -3.606 -11.079 -14.234  1.00  0.00              
ATOM    864  CA  PRO A  55      -4.918 -10.666 -13.724  1.00  0.00              
ATOM    865  C   PRO A  55      -5.626 -11.708 -12.864  1.00  0.00              
ATOM    866  O   PRO A  55      -6.458 -11.320 -12.048  1.00  0.00              
ATOM    867  CB  PRO A  55      -5.657 -10.402 -15.045  1.00  0.00              
ATOM    868  CG  PRO A  55      -4.593  -9.947 -15.983  1.00  0.00              
ATOM    869  CD  PRO A  55      -3.362 -10.733 -15.643  1.00  0.00              
ATOM    870  HA  PRO A  55      -4.859  -9.796 -13.053  1.00  0.00              
ATOM    871 1HB  PRO A  55      -6.154 -11.324 -15.379  1.00  0.00              
ATOM    872 2HB  PRO A  55      -6.440  -9.645 -14.895  1.00  0.00              
ATOM    873 1HG  PRO A  55      -4.910 -10.116 -17.022  1.00  0.00              
ATOM    874 2HG  PRO A  55      -4.429  -8.865 -15.869  1.00  0.00              
ATOM    875 1HD  PRO A  55      -3.287 -11.634 -16.266  1.00  0.00              
ATOM    876 2HD  PRO A  55      -2.501 -10.067 -15.800  1.00  0.00              
ATOM    877  N   PHE A  56      -5.403 -12.993 -13.067  1.00  0.00              
ATOM    878  CA  PHE A  56      -6.116 -13.963 -12.242  1.00  0.00              
ATOM    879  C   PHE A  56      -5.467 -14.284 -10.902  1.00  0.00              
ATOM    880  O   PHE A  56      -6.013 -15.089 -10.153  1.00  0.00              
ATOM    881  CB  PHE A  56      -6.261 -15.274 -12.981  1.00  0.00              
ATOM    882  CG  PHE A  56      -4.958 -15.901 -13.384  1.00  0.00              
ATOM    883  CD1 PHE A  56      -4.232 -16.668 -12.497  1.00  0.00              
ATOM    884  CD2 PHE A  56      -4.457 -15.724 -14.649  1.00  0.00              
ATOM    885  CE1 PHE A  56      -3.031 -17.243 -12.873  1.00  0.00              
ATOM    886  CE2 PHE A  56      -3.264 -16.287 -15.046  1.00  0.00              
ATOM    887  CZ  PHE A  56      -2.544 -17.054 -14.152  1.00  0.00              
ATOM    888  H   PHE A  56      -4.759 -13.325 -13.771  1.00  0.00              
ATOM    889  HA  PHE A  56      -7.096 -13.568 -11.970  1.00  0.00              
ATOM    890 1HB  PHE A  56      -6.797 -15.986 -12.355  1.00  0.00              
ATOM    891 2HB  PHE A  56      -6.851 -15.120 -13.879  1.00  0.00              
ATOM    892  HD1 PHE A  56      -4.621 -16.813 -11.494  1.00  0.00              
ATOM    893  HD2 PHE A  56      -5.031 -15.121 -15.338  1.00  0.00              
ATOM    894  HE1 PHE A  56      -2.469 -17.846 -12.161  1.00  0.00              
ATOM    895  HE2 PHE A  56      -2.888 -16.132 -16.057  1.00  0.00              
ATOM    896  HZ  PHE A  56      -1.598 -17.504 -14.450  1.00  0.00              
ATOM    897  N   ASN A  57      -4.299 -13.743 -10.608  1.00  0.00              
ATOM    898  CA  ASN A  57      -3.672 -14.091  -9.346  1.00  0.00              
ATOM    899  C   ASN A  57      -4.270 -13.329  -8.151  1.00  0.00              
ATOM    900  O   ASN A  57      -4.441 -12.115  -8.251  1.00  0.00              
ATOM    901  CB  ASN A  57      -2.191 -13.862  -9.441  1.00  0.00              
ATOM    902  CG  ASN A  57      -1.557 -14.842 -10.366  1.00  0.00              
ATOM    903  OD1 ASN A  57      -0.952 -14.464 -11.372  1.00  0.00              
ATOM    904  ND2 ASN A  57      -1.683 -16.104 -10.045  1.00  0.00              
ATOM    905  H   ASN A  57      -3.831 -13.099 -11.229  1.00  0.00              
ATOM    906  HA  ASN A  57      -3.842 -15.146  -9.127  1.00  0.00              
ATOM    907 1HB  ASN A  57      -2.001 -12.848  -9.795  1.00  0.00              
ATOM    908 2HB  ASN A  57      -1.744 -13.951  -8.451  1.00  0.00              
ATOM    909 1HD2 ASN A  57      -1.279 -16.811 -10.626  1.00  0.00              
ATOM    910 2HD2 ASN A  57      -2.183 -16.362  -9.219  1.00  0.00              
ATOM    911  N   TYR A  58      -4.387 -13.958  -6.972  1.00  0.00              
ATOM    912  CA  TYR A  58      -3.862 -15.293  -6.686  1.00  0.00              
ATOM    913  C   TYR A  58      -4.896 -16.413  -6.529  1.00  0.00              
ATOM    914  O   TYR A  58      -5.186 -16.848  -5.416  1.00  0.00              
ATOM    915  CB  TYR A  58      -2.995 -15.212  -5.436  1.00  0.00              
ATOM    916  CG  TYR A  58      -2.213 -16.476  -5.153  1.00  0.00              
ATOM    917  CD1 TYR A  58      -1.064 -16.735  -5.884  1.00  0.00              
ATOM    918  CD2 TYR A  58      -2.630 -17.369  -4.181  1.00  0.00              
ATOM    919  CE1 TYR A  58      -0.335 -17.883  -5.642  1.00  0.00              
ATOM    920  CE2 TYR A  58      -1.903 -18.518  -3.938  1.00  0.00              
ATOM    921  CZ  TYR A  58      -0.759 -18.776  -4.665  1.00  0.00              
ATOM    922  OH  TYR A  58      -0.033 -19.920  -4.424  1.00  0.00              
ATOM    923  H   TYR A  58      -4.876 -13.455  -6.245  1.00  0.00              
ATOM    924  HA  TYR A  58      -3.247 -15.635  -7.519  1.00  0.00              
ATOM    925 1HB  TYR A  58      -2.288 -14.388  -5.540  1.00  0.00              
ATOM    926 2HB  TYR A  58      -3.622 -15.000  -4.573  1.00  0.00              
ATOM    927  HD1 TYR A  58      -0.734 -16.033  -6.650  1.00  0.00              
ATOM    928  HD2 TYR A  58      -3.527 -17.173  -3.607  1.00  0.00              
ATOM    929  HE1 TYR A  58       0.568 -18.086  -6.217  1.00  0.00              
ATOM    930  HE2 TYR A  58      -2.233 -19.220  -3.173  1.00  0.00              
ATOM    931  HH  TYR A  58       0.726 -19.946  -5.011  1.00  0.00              
ATOM    932  N   THR A  59      -5.451 -16.849  -7.657  1.00  0.00              
ATOM    933  CA  THR A  59      -6.391 -17.971  -7.719  1.00  0.00              
ATOM    934  C   THR A  59      -6.237 -18.611  -9.098  1.00  0.00              
ATOM    935  O   THR A  59      -5.300 -18.296  -9.827  1.00  0.00              
ATOM    936  CB  THR A  59      -7.846 -17.508  -7.447  1.00  0.00              
ATOM    937  OG1 THR A  59      -8.680 -18.665  -7.301  1.00  0.00              
ATOM    938  CG2 THR A  59      -8.383 -16.649  -8.576  1.00  0.00              
ATOM    939  H   THR A  59      -5.200 -16.369  -8.510  1.00  0.00              
ATOM    940  HA  THR A  59      -6.138 -18.707  -6.955  1.00  0.00              
ATOM    941  HB  THR A  59      -7.873 -16.928  -6.525  1.00  0.00              
ATOM    942  HG1 THR A  59      -9.583 -18.388  -7.129  1.00  0.00              
ATOM    943 1HG2 THR A  59      -9.405 -16.345  -8.347  1.00  0.00              
ATOM    944 2HG2 THR A  59      -7.757 -15.770  -8.683  1.00  0.00              
ATOM    945 3HG2 THR A  59      -8.377 -17.212  -9.505  1.00  0.00              
ATOM    946  N   ALA A  60      -7.166 -19.497  -9.458  1.00  0.00              
ATOM    947  CA  ALA A  60      -7.140 -20.202 -10.737  1.00  0.00              
ATOM    948  C   ALA A  60      -7.404 -19.235 -11.901  1.00  0.00              
ATOM    949  O   ALA A  60      -8.124 -18.246 -11.766  1.00  0.00              
ATOM    950  CB  ALA A  60      -8.190 -21.300 -10.712  1.00  0.00              
ATOM    951  H   ALA A  60      -7.918 -19.682  -8.809  1.00  0.00              
ATOM    952  HA  ALA A  60      -6.146 -20.625 -10.883  1.00  0.00              
ATOM    953 1HB  ALA A  60      -8.129 -21.883 -11.631  1.00  0.00              
ATOM    954 2HB  ALA A  60      -8.013 -21.953  -9.857  1.00  0.00              
ATOM    955 3HB  ALA A  60      -9.180 -20.855 -10.630  1.00  0.00              
ATOM    956  N   LEU A  61      -6.784 -19.535 -13.035  1.00  0.00              
ATOM    957  CA  LEU A  61      -6.959 -18.781 -14.274  1.00  0.00              
ATOM    958  C   LEU A  61      -8.255 -19.259 -14.930  1.00  0.00              
ATOM    959  O   LEU A  61      -8.857 -20.192 -14.396  1.00  0.00              
ATOM    960  CB  LEU A  61      -5.722 -18.956 -15.171  1.00  0.00              
ATOM    961  CG  LEU A  61      -5.357 -20.377 -15.628  1.00  0.00              
ATOM    962  CD1 LEU A  61      -6.205 -20.805 -16.817  1.00  0.00              
ATOM    963  CD2 LEU A  61      -3.879 -20.402 -15.981  1.00  0.00              
ATOM    964  H   LEU A  61      -6.161 -20.330 -13.027  1.00  0.00              
ATOM    965  HA  LEU A  61      -7.055 -17.720 -14.045  1.00  0.00              
ATOM    966 1HB  LEU A  61      -5.854 -18.373 -16.077  1.00  0.00              
ATOM    967 2HB  LEU A  61      -4.858 -18.571 -14.647  1.00  0.00              
ATOM    968  HG  LEU A  61      -5.558 -21.085 -14.823  1.00  0.00              
ATOM    969 1HD1 LEU A  61      -5.925 -21.814 -17.119  1.00  0.00              
ATOM    970 2HD1 LEU A  61      -7.257 -20.791 -16.541  1.00  0.00              
ATOM    971 3HD1 LEU A  61      -6.040 -20.119 -17.647  1.00  0.00              
ATOM    972 1HD2 LEU A  61      -3.600 -21.404 -16.307  1.00  0.00              
ATOM    973 2HD2 LEU A  61      -3.685 -19.691 -16.785  1.00  0.00              
ATOM    974 3HD2 LEU A  61      -3.291 -20.128 -15.105  1.00  0.00              
ATOM    975  N   PRO A  62      -8.729 -18.719 -16.059  1.00  0.00              
ATOM    976  CA  PRO A  62      -8.291 -17.648 -16.955  1.00  0.00              
ATOM    977  C   PRO A  62      -8.074 -16.243 -16.400  1.00  0.00              
ATOM    978  O   PRO A  62      -8.614 -15.885 -15.356  1.00  0.00              
ATOM    979  CB  PRO A  62      -9.415 -17.625 -18.003  1.00  0.00              
ATOM    980  CG  PRO A  62      -9.999 -19.002 -17.960  1.00  0.00              
ATOM    981  CD  PRO A  62      -9.928 -19.428 -16.518  1.00  0.00              
ATOM    982  HA  PRO A  62      -7.296 -17.834 -17.386  1.00  0.00              
ATOM    983 1HB  PRO A  62     -10.149 -16.846 -17.751  1.00  0.00              
ATOM    984 2HB  PRO A  62      -9.003 -17.370 -18.991  1.00  0.00              
ATOM    985 1HG  PRO A  62     -11.032 -18.987 -18.336  1.00  0.00              
ATOM    986 2HG  PRO A  62      -9.429 -19.675 -18.618  1.00  0.00              
ATOM    987 1HD  PRO A  62     -10.828 -19.105 -15.975  1.00  0.00              
ATOM    988 2HD  PRO A  62      -9.826 -20.522 -16.449  1.00  0.00              
ATOM    989  N   ARG A  63      -7.290 -15.446 -17.137  1.00  0.00              
ATOM    990  CA  ARG A  63      -7.021 -14.031 -16.822  1.00  0.00              
ATOM    991  C   ARG A  63      -8.307 -13.203 -16.955  1.00  0.00              
ATOM    992  O   ARG A  63      -8.400 -12.106 -16.404  1.00  0.00              
ATOM    993  CB  ARG A  63      -5.984 -13.422 -17.767  1.00  0.00              
ATOM    994  CG  ARG A  63      -4.560 -13.933 -17.648  1.00  0.00              
ATOM    995  CD  ARG A  63      -3.669 -13.321 -18.664  1.00  0.00              
ATOM    996  NE  ARG A  63      -4.008 -13.752 -20.011  1.00  0.00              
ATOM    997  CZ  ARG A  63      -3.457 -13.255 -21.136  1.00  0.00              
ATOM    998  NH1 ARG A  63      -2.544 -12.312 -21.061  1.00  0.00              
ATOM    999  NH2 ARG A  63      -3.835 -13.715 -22.315  1.00  0.00              
ATOM   1000  H   ARG A  63      -6.865 -15.857 -17.956  1.00  0.00              
ATOM   1001  HA  ARG A  63      -6.685 -13.940 -15.789  1.00  0.00              
ATOM   1002 1HB  ARG A  63      -6.290 -13.593 -18.799  1.00  0.00              
ATOM   1003 2HB  ARG A  63      -5.941 -12.344 -17.612  1.00  0.00              
ATOM   1004 1HG  ARG A  63      -4.169 -13.693 -16.661  1.00  0.00              
ATOM   1005 2HG  ARG A  63      -4.548 -15.014 -17.790  1.00  0.00              
ATOM   1006 1HD  ARG A  63      -3.758 -12.236 -18.620  1.00  0.00              
ATOM   1007 2HD  ARG A  63      -2.637 -13.608 -18.463  1.00  0.00              
ATOM   1008  HE  ARG A  63      -4.707 -14.476 -20.111  1.00  0.00              
ATOM   1009 1HH1 ARG A  63      -2.254 -11.959 -20.160  1.00  0.00              
ATOM   1010 2HH1 ARG A  63      -2.132 -11.940 -21.905  1.00  0.00              
ATOM   1011 1HH2 ARG A  63      -4.537 -14.440 -22.374  1.00  0.00              
ATOM   1012 2HH2 ARG A  63      -3.422 -13.343 -23.158  1.00  0.00              
ATOM   1013  N   ASP A  64      -9.298 -13.739 -17.672  1.00  0.00              
ATOM   1014  CA  ASP A  64     -10.596 -13.101 -17.852  1.00  0.00              
ATOM   1015  C   ASP A  64     -11.527 -13.341 -16.661  1.00  0.00              
ATOM   1016  O   ASP A  64     -12.627 -12.790 -16.621  1.00  0.00              
ATOM   1017  CB  ASP A  64     -11.247 -13.611 -19.137  1.00  0.00              
ATOM   1018  CG  ASP A  64     -10.503 -13.172 -20.390  1.00  0.00              
ATOM   1019  OD1 ASP A  64      -9.745 -12.234 -20.310  1.00  0.00              
ATOM   1020  OD2 ASP A  64     -10.699 -13.778 -21.417  1.00  0.00              
ATOM   1021  H   ASP A  64      -9.125 -14.634 -18.107  1.00  0.00              
ATOM   1022  HA  ASP A  64     -10.470 -12.020 -17.919  1.00  0.00              
ATOM   1023 1HB  ASP A  64     -11.287 -14.700 -19.117  1.00  0.00              
ATOM   1024 2HB  ASP A  64     -12.273 -13.247 -19.193  1.00  0.00              
ATOM   1025  N   GLN A  65     -11.081 -14.135 -15.693  1.00  0.00              
ATOM   1026  CA  GLN A  65     -11.835 -14.406 -14.484  1.00  0.00              
ATOM   1027  C   GLN A  65     -11.156 -13.642 -13.352  1.00  0.00              
ATOM   1028  O   GLN A  65      -9.976 -13.315 -13.473  1.00  0.00              
ATOM   1029  CB  GLN A  65     -11.899 -15.911 -14.200  1.00  0.00              
ATOM   1030  CG  GLN A  65     -12.530 -16.711 -15.323  1.00  0.00              
ATOM   1031  CD  GLN A  65     -13.993 -16.373 -15.518  1.00  0.00              
ATOM   1032  OE1 GLN A  65     -14.780 -16.388 -14.567  1.00  0.00              
ATOM   1033  NE2 GLN A  65     -14.369 -16.064 -16.754  1.00  0.00              
ATOM   1034  H   GLN A  65     -10.175 -14.564 -15.814  1.00  0.00              
ATOM   1035  HA  GLN A  65     -12.855 -14.038 -14.600  1.00  0.00              
ATOM   1036 1HB  GLN A  65     -10.894 -16.294 -14.029  1.00  0.00              
ATOM   1037 2HB  GLN A  65     -12.472 -16.093 -13.292  1.00  0.00              
ATOM   1038 1HG  GLN A  65     -12.001 -16.495 -16.251  1.00  0.00              
ATOM   1039 2HG  GLN A  65     -12.451 -17.772 -15.086  1.00  0.00              
ATOM   1040 1HE2 GLN A  65     -15.324 -15.832 -16.943  1.00  0.00              
ATOM   1041 2HE2 GLN A  65     -13.698 -16.064 -17.495  1.00  0.00              
ATOM   1042  N   PRO A  66     -11.894 -13.202 -12.332  1.00  0.00              
ATOM   1043  CA  PRO A  66     -11.349 -12.404 -11.268  1.00  0.00              
ATOM   1044  C   PRO A  66     -10.382 -13.094 -10.302  1.00  0.00              
ATOM   1045  O   PRO A  66     -10.542 -14.287 -10.040  1.00  0.00              
ATOM   1046  CB  PRO A  66     -12.599 -11.928 -10.533  1.00  0.00              
ATOM   1047  CG  PRO A  66     -13.619 -12.998 -10.828  1.00  0.00              
ATOM   1048  CD  PRO A  66     -13.322 -13.513 -12.227  1.00  0.00              
ATOM   1049  HA  PRO A  66     -10.727 -11.574 -11.634  1.00  0.00              
ATOM   1050 1HB  PRO A  66     -12.387 -11.820  -9.459  1.00  0.00              
ATOM   1051 2HB  PRO A  66     -12.898 -10.936 -10.902  1.00  0.00              
ATOM   1052 1HG  PRO A  66     -13.548 -13.800 -10.079  1.00  0.00              
ATOM   1053 2HG  PRO A  66     -14.633 -12.579 -10.758  1.00  0.00              
ATOM   1054 1HD  PRO A  66     -13.532 -14.590 -12.269  1.00  0.00              
ATOM   1055 2HD  PRO A  66     -13.929 -12.978 -12.972  1.00  0.00              
ATOM   1056  N   PRO A  67      -9.399 -12.363  -9.771  1.00  0.00              
ATOM   1057  CA  PRO A  67      -8.432 -12.823  -8.798  1.00  0.00              
ATOM   1058  C   PRO A  67      -9.125 -12.920  -7.446  1.00  0.00              
ATOM   1059  O   PRO A  67     -10.187 -12.320  -7.282  1.00  0.00              
ATOM   1060  CB  PRO A  67      -7.393 -11.702  -8.877  1.00  0.00              
ATOM   1061  CG  PRO A  67      -8.162 -10.484  -9.277  1.00  0.00              
ATOM   1062  CD  PRO A  67      -9.239 -10.967 -10.207  1.00  0.00              
ATOM   1063  HA  PRO A  67      -8.042 -13.826  -9.027  1.00  0.00              
ATOM   1064 1HB  PRO A  67      -6.900 -11.586  -7.901  1.00  0.00              
ATOM   1065 2HB  PRO A  67      -6.614 -11.962  -9.605  1.00  0.00              
ATOM   1066 1HG  PRO A  67      -8.581  -9.982  -8.397  1.00  0.00              
ATOM   1067 2HG  PRO A  67      -7.490  -9.760  -9.763  1.00  0.00              
ATOM   1068 1HD  PRO A  67     -10.148 -10.368 -10.050  1.00  0.00              
ATOM   1069 2HD  PRO A  67      -8.906 -10.890 -11.253  1.00  0.00              
ATOM   1070  N   LEU A  68      -8.608 -13.719  -6.511  1.00  0.00              
ATOM   1071  CA  LEU A  68      -9.261 -13.710  -5.198  1.00  0.00              
ATOM   1072  C   LEU A  68      -8.497 -14.304  -4.023  1.00  0.00              
ATOM   1073  O   LEU A  68      -7.999 -15.427  -4.092  1.00  0.00              
ATOM   1074  CB  LEU A  68     -10.593 -14.478  -5.282  1.00  0.00              
ATOM   1075  CG  LEU A  68     -11.381 -14.536  -3.971  1.00  0.00              
ATOM   1076  CD1 LEU A  68     -11.822 -13.132  -3.604  1.00  0.00              
ATOM   1077  CD2 LEU A  68     -12.570 -15.467  -4.138  1.00  0.00              
ATOM   1078  H   LEU A  68      -7.807 -14.317  -6.658  1.00  0.00              
ATOM   1079  HA  LEU A  68      -9.423 -12.681  -4.878  1.00  0.00              
ATOM   1080 1HB  LEU A  68     -11.235 -14.021  -6.030  1.00  0.00              
ATOM   1081 2HB  LEU A  68     -10.386 -15.499  -5.601  1.00  0.00              
ATOM   1082  HG  LEU A  68     -10.744 -14.908  -3.168  1.00  0.00              
ATOM   1083 1HD1 LEU A  68     -12.383 -13.165  -2.672  1.00  0.00              
ATOM   1084 2HD1 LEU A  68     -10.947 -12.495  -3.479  1.00  0.00              
ATOM   1085 3HD1 LEU A  68     -12.452 -12.730  -4.396  1.00  0.00              
ATOM   1086 1HD2 LEU A  68     -13.132 -15.510  -3.204  1.00  0.00              
ATOM   1087 2HD2 LEU A  68     -13.215 -15.093  -4.933  1.00  0.00              
ATOM   1088 3HD2 LEU A  68     -12.217 -16.465  -4.395  1.00  0.00              
ATOM   1089  N   MET A  69      -8.395 -13.513  -2.949  1.00  0.00              
ATOM   1090  CA  MET A  69      -7.839 -13.939  -1.668  1.00  0.00              
ATOM   1091  C   MET A  69      -8.749 -13.351  -0.590  1.00  0.00              
ATOM   1092  O   MET A  69      -9.366 -12.306  -0.791  1.00  0.00              
ATOM   1093  CB  MET A  69      -6.403 -13.451  -1.468  1.00  0.00              
ATOM   1094  CG  MET A  69      -5.410 -13.982  -2.473  1.00  0.00              
ATOM   1095  SD  MET A  69      -5.151 -15.742  -2.256  1.00  0.00              
ATOM   1096  CE  MET A  69      -4.269 -15.771  -0.702  1.00  0.00              
ATOM   1097  H   MET A  69      -8.729 -12.565  -3.050  1.00  0.00              
ATOM   1098  HA  MET A  69      -7.849 -15.027  -1.602  1.00  0.00              
ATOM   1099 1HB  MET A  69      -6.368 -12.371  -1.518  1.00  0.00              
ATOM   1100 2HB  MET A  69      -6.056 -13.740  -0.475  1.00  0.00              
ATOM   1101 1HG  MET A  69      -5.773 -13.797  -3.482  1.00  0.00              
ATOM   1102 2HG  MET A  69      -4.463 -13.462  -2.353  1.00  0.00              
ATOM   1103 1HE  MET A  69      -4.038 -16.802  -0.433  1.00  0.00              
ATOM   1104 2HE  MET A  69      -3.343 -15.204  -0.795  1.00  0.00              
ATOM   1105 3HE  MET A  69      -4.889 -15.324   0.076  1.00  0.00              
ATOM   1106  N   THR A  70      -8.799 -14.018   0.557  1.00  0.00              
ATOM   1107  CA  THR A  70      -9.618 -13.567   1.679  1.00  0.00              
ATOM   1108  C   THR A  70      -8.704 -13.171   2.826  1.00  0.00              
ATOM   1109  O   THR A  70      -7.941 -14.007   3.310  1.00  0.00              
ATOM   1110  CB  THR A  70     -10.606 -14.658   2.129  1.00  0.00              
ATOM   1111  OG1 THR A  70     -11.457 -15.022   1.035  1.00  0.00              
ATOM   1112  CG2 THR A  70     -11.451 -14.149   3.280  1.00  0.00              
ATOM   1113  H   THR A  70      -8.253 -14.862   0.654  1.00  0.00              
ATOM   1114  HA  THR A  70     -10.192 -12.687   1.387  1.00  0.00              
ATOM   1115  HB  THR A  70     -10.050 -15.539   2.448  1.00  0.00              
ATOM   1116  HG1 THR A  70     -12.069 -15.705   1.320  1.00  0.00              
ATOM   1117 1HG2 THR A  70     -12.147 -14.928   3.592  1.00  0.00              
ATOM   1118 2HG2 THR A  70     -10.805 -13.883   4.116  1.00  0.00              
ATOM   1119 3HG2 THR A  70     -12.007 -13.272   2.956  1.00  0.00              
ATOM   1120  N   CYS A  71      -8.750 -11.909   3.264  1.00  0.00              
ATOM   1121  CA  CYS A  71      -7.898 -11.495   4.370  1.00  0.00              
ATOM   1122  C   CYS A  71      -8.711 -10.970   5.539  1.00  0.00              
ATOM   1123  O   CYS A  71      -9.788 -10.381   5.397  1.00  0.00              
ATOM   1124  CB  CYS A  71      -6.945 -10.360   3.993  1.00  0.00              
ATOM   1125  SG  CYS A  71      -5.670 -10.735   2.776  1.00  0.00              
ATOM   1126  H   CYS A  71      -9.369 -11.233   2.840  1.00  0.00              
ATOM   1127  HA  CYS A  71      -7.225 -12.279   4.716  1.00  0.00              
ATOM   1128 1HB  CYS A  71      -7.525  -9.526   3.595  1.00  0.00              
ATOM   1129 2HB  CYS A  71      -6.432 -10.012   4.888  1.00  0.00              
ATOM   1130  N   ASN A  72      -8.141 -11.163   6.712  1.00  0.00              
ATOM   1131  CA  ASN A  72      -8.677 -10.621   7.944  1.00  0.00              
ATOM   1132  C   ASN A  72      -8.292  -9.138   7.973  1.00  0.00              
ATOM   1133  O   ASN A  72      -8.966  -8.319   8.598  1.00  0.00              
ATOM   1134  CB  ASN A  72      -8.158 -11.373   9.154  1.00  0.00              
ATOM   1135  CG  ASN A  72      -8.737 -12.755   9.265  1.00  0.00              
ATOM   1136  OD1 ASN A  72      -9.853 -13.013   8.799  1.00  0.00              
ATOM   1137  ND2 ASN A  72      -8.001 -13.649   9.873  1.00  0.00              
ATOM   1138  H   ASN A  72      -7.295 -11.713   6.744  1.00  0.00              
ATOM   1139  HA  ASN A  72      -9.764 -10.711   7.945  1.00  0.00              
ATOM   1140 1HB  ASN A  72      -7.072 -11.449   9.097  1.00  0.00              
ATOM   1141 2HB  ASN A  72      -8.400 -10.816  10.059  1.00  0.00              
ATOM   1142 1HD2 ASN A  72      -8.335 -14.587   9.976  1.00  0.00              
ATOM   1143 2HD2 ASN A  72      -7.104 -13.396  10.234  1.00  0.00              
ATOM   1144  N   GLY A  73      -7.203  -8.814   7.270  1.00  0.00              
ATOM   1145  CA  GLY A  73      -6.686  -7.460   7.190  1.00  0.00              
ATOM   1146  C   GLY A  73      -7.175  -6.640   5.983  1.00  0.00              
ATOM   1147  O   GLY A  73      -7.990  -7.105   5.193  1.00  0.00              
ATOM   1148  H   GLY A  73      -6.725  -9.553   6.775  1.00  0.00              
ATOM   1149 1HA  GLY A  73      -6.981  -6.913   8.086  1.00  0.00              
ATOM   1150 2HA  GLY A  73      -5.599  -7.497   7.129  1.00  0.00              
ATOM   1151  N   CYS A  74      -6.607  -5.448   5.851  1.00  0.00              
ATOM   1152  CA  CYS A  74      -6.958  -4.422   4.858  1.00  0.00              
ATOM   1153  C   CYS A  74      -6.037  -4.351   3.644  1.00  0.00              
ATOM   1154  O   CYS A  74      -4.919  -4.843   3.699  1.00  0.00              
ATOM   1155  CB  CYS A  74      -6.999  -3.074   5.540  1.00  0.00              
ATOM   1156  SG  CYS A  74      -8.279  -2.943   6.808  1.00  0.00              
ATOM   1157  H   CYS A  74      -5.867  -5.260   6.512  1.00  0.00              
ATOM   1158  HA  CYS A  74      -7.979  -4.511   4.486  1.00  0.00              
ATOM   1159 1HB  CYS A  74      -6.031  -2.889   5.998  1.00  0.00              
ATOM   1160 2HB  CYS A  74      -7.172  -2.296   4.802  1.00  0.00              
ATOM   1161  HG  CYS A  74      -7.821  -3.931   7.570  1.00  0.00              
ATOM   1162  N   CYS A  75      -6.486  -3.809   2.509  1.00  0.00              
ATOM   1163  CA  CYS A  75      -5.681  -3.922   1.288  1.00  0.00              
ATOM   1164  C   CYS A  75      -4.678  -2.792   1.081  1.00  0.00              
ATOM   1165  O   CYS A  75      -4.909  -1.701   1.602  1.00  0.00              
ATOM   1166  CB  CYS A  75      -6.607  -3.964   0.068  1.00  0.00              
ATOM   1167  SG  CYS A  75      -7.888  -5.249   0.100  1.00  0.00              
ATOM   1168  H   CYS A  75      -7.370  -3.322   2.472  1.00  0.00              
ATOM   1169  HA  CYS A  75      -5.138  -4.864   1.213  1.00  0.00              
ATOM   1170 1HB  CYS A  75      -7.112  -3.005  -0.034  1.00  0.00              
ATOM   1171 2HB  CYS A  75      -6.010  -4.122  -0.829  1.00  0.00              
ATOM   1172  N   VAL A  76      -3.433  -3.164   0.755  1.00  0.00              
ATOM   1173  CA  VAL A  76      -2.506  -2.045   0.586  1.00  0.00              
ATOM   1174  C   VAL A  76      -1.668  -2.128  -0.701  1.00  0.00              
ATOM   1175  O   VAL A  76      -0.996  -3.128  -0.965  1.00  0.00              
ATOM   1176  CB  VAL A  76      -1.505  -1.981   1.782  1.00  0.00              
ATOM   1177  CG1 VAL A  76      -0.544  -0.805   1.607  1.00  0.00              
ATOM   1178  CG2 VAL A  76      -2.250  -1.865   3.103  1.00  0.00              
ATOM   1179  H   VAL A  76      -3.096  -4.107   0.622  1.00  0.00              
ATOM   1180  HA  VAL A  76      -3.040  -1.101   0.475  1.00  0.00              
ATOM   1181  HB  VAL A  76      -0.900  -2.886   1.799  1.00  0.00              
ATOM   1182 1HG1 VAL A  76       0.147  -0.776   2.450  1.00  0.00              
ATOM   1183 2HG1 VAL A  76       0.017  -0.926   0.682  1.00  0.00              
ATOM   1184 3HG1 VAL A  76      -1.110   0.125   1.568  1.00  0.00              
ATOM   1185 1HG2 VAL A  76      -1.535  -1.822   3.919  1.00  0.00              
ATOM   1186 2HG2 VAL A  76      -2.854  -0.958   3.103  1.00  0.00              
ATOM   1187 3HG2 VAL A  76      -2.899  -2.729   3.237  1.00  0.00              
ATOM   1188  N   LYS A  77      -1.564  -0.996  -1.397  1.00  0.00              
ATOM   1189  CA  LYS A  77      -0.743  -0.936  -2.604  1.00  0.00              
ATOM   1190  C   LYS A  77       0.598  -0.320  -2.281  1.00  0.00              
ATOM   1191  O   LYS A  77       0.624   0.722  -1.633  1.00  0.00              
ATOM   1192  CB  LYS A  77      -1.426  -0.116  -3.696  1.00  0.00              
ATOM   1193  CG  LYS A  77      -2.719  -0.725  -4.218  1.00  0.00              
ATOM   1194  CD  LYS A  77      -3.320   0.107  -5.340  1.00  0.00              
ATOM   1195  CE  LYS A  77      -4.645  -0.497  -5.773  1.00  0.00              
ATOM   1196  NZ  LYS A  77      -4.443  -1.850  -6.360  1.00  0.00              
ATOM   1197  H   LYS A  77      -2.054  -0.167  -1.094  1.00  0.00              
ATOM   1198  HA  LYS A  77      -0.560  -1.945  -2.976  1.00  0.00              
ATOM   1199 1HB  LYS A  77      -1.654   0.881  -3.316  1.00  0.00              
ATOM   1200 2HB  LYS A  77      -0.747   0.004  -4.541  1.00  0.00              
ATOM   1201 1HG  LYS A  77      -2.522  -1.731  -4.592  1.00  0.00              
ATOM   1202 2HG  LYS A  77      -3.442  -0.794  -3.405  1.00  0.00              
ATOM   1203 1HD  LYS A  77      -3.476   1.130  -4.994  1.00  0.00              
ATOM   1204 2HD  LYS A  77      -2.633   0.131  -6.186  1.00  0.00              
ATOM   1205 1HE  LYS A  77      -5.303  -0.569  -4.909  1.00  0.00              
ATOM   1206 2HE  LYS A  77      -5.112   0.153  -6.512  1.00  0.00              
ATOM   1207 1HZ  LYS A  77      -5.335  -2.233  -6.640  1.00  0.00              
ATOM   1208 2HZ  LYS A  77      -3.838  -1.781  -7.166  1.00  0.00              
ATOM   1209 3HZ  LYS A  77      -4.019  -2.456  -5.672  1.00  0.00              
ATOM   1210  N   MET A  78       1.690  -1.055  -2.493  1.00  0.00              
ATOM   1211  CA  MET A  78       2.996  -0.481  -2.205  1.00  0.00              
ATOM   1212  C   MET A  78       3.719  -0.187  -3.511  1.00  0.00              
ATOM   1213  O   MET A  78       4.024  -1.098  -4.273  1.00  0.00              
ATOM   1214  CB  MET A  78       3.830  -1.415  -1.349  1.00  0.00              
ATOM   1215  CG  MET A  78       5.208  -0.846  -1.026  1.00  0.00              
ATOM   1216  SD  MET A  78       6.181  -1.895   0.066  1.00  0.00              
ATOM   1217  CE  MET A  78       7.698  -0.955   0.176  1.00  0.00              
ATOM   1218  H   MET A  78       1.635  -1.999  -2.848  1.00  0.00              
ATOM   1219  HA  MET A  78       2.878   0.463  -1.673  1.00  0.00              
ATOM   1220 1HB  MET A  78       3.308  -1.617  -0.415  1.00  0.00              
ATOM   1221 2HB  MET A  78       3.956  -2.361  -1.861  1.00  0.00              
ATOM   1222 1HG  MET A  78       5.770  -0.709  -1.950  1.00  0.00              
ATOM   1223 2HG  MET A  78       5.098   0.125  -0.548  1.00  0.00              
ATOM   1224 1HE  MET A  78       8.404  -1.477   0.821  1.00  0.00              
ATOM   1225 2HE  MET A  78       8.129  -0.843  -0.819  1.00  0.00              
ATOM   1226 3HE  MET A  78       7.486   0.031   0.592  1.00  0.00              
ATOM   1227  N   VAL A  79       3.810   1.087  -3.863  1.00  0.00              
ATOM   1228  CA  VAL A  79       4.395   1.497  -5.127  1.00  0.00              
ATOM   1229  C   VAL A  79       5.858   1.846  -5.017  1.00  0.00              
ATOM   1230  O   VAL A  79       6.215   2.721  -4.232  1.00  0.00              
ATOM   1231  CB  VAL A  79       3.657   2.720  -5.685  1.00  0.00              
ATOM   1232  CG1 VAL A  79       4.302   3.162  -6.995  1.00  0.00              
ATOM   1233  CG2 VAL A  79       2.191   2.361  -5.874  1.00  0.00              
ATOM   1234  H   VAL A  79       3.461   1.793  -3.231  1.00  0.00              
ATOM   1235  HA  VAL A  79       4.378   0.684  -5.854  1.00  0.00              
ATOM   1236  HB  VAL A  79       3.748   3.545  -4.990  1.00  0.00              
ATOM   1237 1HG1 VAL A  79       3.773   4.031  -7.386  1.00  0.00              
ATOM   1238 2HG1 VAL A  79       5.345   3.423  -6.821  1.00  0.00              
ATOM   1239 3HG1 VAL A  79       4.249   2.349  -7.719  1.00  0.00              
ATOM   1240 1HG2 VAL A  79       1.654   3.223  -6.270  1.00  0.00              
ATOM   1241 2HG2 VAL A  79       2.102   1.529  -6.570  1.00  0.00              
ATOM   1242 3HG2 VAL A  79       1.760   2.075  -4.914  1.00  0.00              
ATOM   1243  N   ARG A  80       6.683   1.300  -5.905  1.00  0.00              
ATOM   1244  CA  ARG A  80       8.086   1.650  -5.854  1.00  0.00              
ATOM   1245  C   ARG A  80       8.609   2.072  -7.224  1.00  0.00              
ATOM   1246  O   ARG A  80       8.244   1.515  -8.259  1.00  0.00              
ATOM   1247  CB  ARG A  80       8.915   0.477  -5.357  1.00  0.00              
ATOM   1248  CG  ARG A  80       8.615   0.009  -3.943  1.00  0.00              
ATOM   1249  CD  ARG A  80       9.451  -1.163  -3.583  1.00  0.00              
ATOM   1250  NE  ARG A  80      10.859  -0.808  -3.494  1.00  0.00              
ATOM   1251  CZ  ARG A  80      11.870  -1.692  -3.392  1.00  0.00              
ATOM   1252  NH1 ARG A  80      11.617  -2.982  -3.366  1.00  0.00              
ATOM   1253  NH2 ARG A  80      13.118  -1.262  -3.318  1.00  0.00              
ATOM   1254  H   ARG A  80       6.363   0.652  -6.610  1.00  0.00              
ATOM   1255  HA  ARG A  80       8.229   2.508  -5.196  1.00  0.00              
ATOM   1256 1HB  ARG A  80       8.772  -0.375  -6.009  1.00  0.00              
ATOM   1257 2HB  ARG A  80       9.972   0.739  -5.391  1.00  0.00              
ATOM   1258 1HG  ARG A  80       8.822   0.816  -3.240  1.00  0.00              
ATOM   1259 2HG  ARG A  80       7.565  -0.276  -3.868  1.00  0.00              
ATOM   1260 1HD  ARG A  80       9.136  -1.554  -2.617  1.00  0.00              
ATOM   1261 2HD  ARG A  80       9.339  -1.937  -4.340  1.00  0.00              
ATOM   1262  HE  ARG A  80      11.098   0.175  -3.511  1.00  0.00              
ATOM   1263 1HH1 ARG A  80      10.664  -3.311  -3.423  1.00  0.00              
ATOM   1264 2HH1 ARG A  80      12.376  -3.644  -3.290  1.00  0.00              
ATOM   1265 1HH2 ARG A  80      13.313  -0.270  -3.338  1.00  0.00              
ATOM   1266 2HH2 ARG A  80      13.876  -1.924  -3.242  1.00  0.00              
ATOM   1267  N   HIS A  81       9.244   3.233  -7.245  1.00  0.00              
ATOM   1268  CA  HIS A  81       9.791   3.724  -8.494  1.00  0.00              
ATOM   1269  C   HIS A  81      11.231   4.088  -8.263  1.00  0.00              
ATOM   1270  O   HIS A  81      11.559   5.069  -7.594  1.00  0.00              
ATOM   1271  CB  HIS A  81       9.034   4.932  -9.009  1.00  0.00              
ATOM   1272  CG  HIS A  81       9.543   5.346 -10.350  1.00  0.00              
ATOM   1273  ND1 HIS A  81       9.374   4.575 -11.481  1.00  0.00              
ATOM   1274  CD2 HIS A  81      10.218   6.450 -10.741  1.00  0.00              
ATOM   1275  CE1 HIS A  81       9.924   5.189 -12.514  1.00  0.00              
ATOM   1276  NE2 HIS A  81      10.443   6.328 -12.091  1.00  0.00              
ATOM   1277  H   HIS A  81       9.356   3.786  -6.407  1.00  0.00              
ATOM   1278  HA  HIS A  81       9.749   2.937  -9.247  1.00  0.00              
ATOM   1279 1HB  HIS A  81       7.970   4.702  -9.077  1.00  0.00              
ATOM   1280 2HB  HIS A  81       9.135   5.757  -8.314  1.00  0.00              
ATOM   1281  HD2 HIS A  81      10.527   7.281 -10.106  1.00  0.00              
ATOM   1282  HE1 HIS A  81       9.945   4.820 -13.539  1.00  0.00              
ATOM   1283  HE2 HIS A  81      10.928   7.004 -12.663  1.00  0.00              
ATOM   1284  N   GLN A  82      12.020   3.083  -8.560  1.00  0.00              
ATOM   1285  CA  GLN A  82      13.459   3.041  -8.527  1.00  0.00              
ATOM   1286  C   GLN A  82      13.866   3.352  -9.955  1.00  0.00              
ATOM   1287  O   GLN A  82      12.976   3.516 -10.787  1.00  0.00              
ATOM   1288  CB  GLN A  82      13.982   1.687  -8.049  1.00  0.00              
ATOM   1289  CG  GLN A  82      13.497   1.298  -6.661  1.00  0.00              
ATOM   1290  CD  GLN A  82      13.991   2.247  -5.589  1.00  0.00              
ATOM   1291  OE1 GLN A  82      15.190   2.522  -5.488  1.00  0.00              
ATOM   1292  NE2 GLN A  82      13.069   2.754  -4.779  1.00  0.00              
ATOM   1293  H   GLN A  82      11.510   2.258  -8.841  1.00  0.00              
ATOM   1294  HA  GLN A  82      13.831   3.801  -7.840  1.00  0.00              
ATOM   1295 1HB  GLN A  82      13.672   0.910  -8.747  1.00  0.00              
ATOM   1296 2HB  GLN A  82      15.071   1.700  -8.037  1.00  0.00              
ATOM   1297 1HG  GLN A  82      12.407   1.310  -6.652  1.00  0.00              
ATOM   1298 2HG  GLN A  82      13.862   0.298  -6.427  1.00  0.00              
ATOM   1299 1HE2 GLN A  82      13.335   3.388  -4.051  1.00  0.00              
ATOM   1300 2HE2 GLN A  82      12.108   2.504  -4.897  1.00  0.00              
ATOM   1301  N   ARG A  83      15.152   3.301 -10.277  1.00  0.00              
ATOM   1302  CA  ARG A  83      15.650   3.599 -11.628  1.00  0.00              
ATOM   1303  C   ARG A  83      15.355   2.516 -12.680  1.00  0.00              
ATOM   1304  O   ARG A  83      16.273   1.876 -13.193  1.00  0.00              
ATOM   1305  CB  ARG A  83      17.151   3.826 -11.572  1.00  0.00              
ATOM   1306  CG  ARG A  83      17.583   5.046 -10.775  1.00  0.00              
ATOM   1307  CD  ARG A  83      19.060   5.197 -10.759  1.00  0.00              
ATOM   1308  NE  ARG A  83      19.478   6.359  -9.991  1.00  0.00              
ATOM   1309  CZ  ARG A  83      20.759   6.735  -9.808  1.00  0.00              
ATOM   1310  NH1 ARG A  83      21.733   6.033 -10.343  1.00  0.00              
ATOM   1311  NH2 ARG A  83      21.036   7.810  -9.091  1.00  0.00              
ATOM   1312  H   ARG A  83      15.811   3.045  -9.555  1.00  0.00              
ATOM   1313  HA  ARG A  83      15.155   4.490 -12.016  1.00  0.00              
ATOM   1314 1HB  ARG A  83      17.634   2.955 -11.129  1.00  0.00              
ATOM   1315 2HB  ARG A  83      17.541   3.937 -12.584  1.00  0.00              
ATOM   1316 1HG  ARG A  83      17.152   5.943 -11.221  1.00  0.00              
ATOM   1317 2HG  ARG A  83      17.237   4.951  -9.746  1.00  0.00              
ATOM   1318 1HD  ARG A  83      19.511   4.312 -10.311  1.00  0.00              
ATOM   1319 2HD  ARG A  83      19.425   5.313 -11.779  1.00  0.00              
ATOM   1320  HE  ARG A  83      18.757   6.925  -9.564  1.00  0.00              
ATOM   1321 1HH1 ARG A  83      21.522   5.211 -10.891  1.00  0.00              
ATOM   1322 2HH1 ARG A  83      22.693   6.315 -10.206  1.00  0.00              
ATOM   1323 1HH2 ARG A  83      20.287   8.351  -8.680  1.00  0.00              
ATOM   1324 2HH2 ARG A  83      21.996   8.092  -8.955  1.00  0.00              
ATOM   1325  N   SER A  84      14.067   2.329 -12.981  1.00  0.00              
ATOM   1326  CA  SER A  84      13.517   1.355 -13.908  1.00  0.00              
ATOM   1327  C   SER A  84      12.188   1.936 -14.430  1.00  0.00              
ATOM   1328  O   SER A  84      11.450   2.533 -13.648  1.00  0.00              
ATOM   1329  CB  SER A  84      13.300   0.012 -13.225  1.00  0.00              
ATOM   1330  OG  SER A  84      12.753  -0.930 -14.105  1.00  0.00              
ATOM   1331  H   SER A  84      13.440   2.951 -12.491  1.00  0.00              
ATOM   1332  HA  SER A  84      14.205   1.084 -14.710  1.00  0.00              
ATOM   1333 1HB  SER A  84      14.252  -0.357 -12.844  1.00  0.00              
ATOM   1334 2HB  SER A  84      12.634   0.143 -12.374  1.00  0.00              
ATOM   1335  HG  SER A  84      12.651  -1.738 -13.597  1.00  0.00              
ATOM   1336  N   PRO A  85      11.854   1.776 -15.715  1.00  0.00              
ATOM   1337  CA  PRO A  85      10.634   2.296 -16.316  1.00  0.00              
ATOM   1338  C   PRO A  85       9.349   1.668 -15.770  1.00  0.00              
ATOM   1339  O   PRO A  85       8.282   2.275 -15.873  1.00  0.00              
ATOM   1340  CB  PRO A  85      10.866   1.980 -17.799  1.00  0.00              
ATOM   1341  CG  PRO A  85      11.882   0.870 -17.817  1.00  0.00              
ATOM   1342  CD  PRO A  85      12.795   1.128 -16.637  1.00  0.00              
ATOM   1343  HA  PRO A  85      10.488   3.369 -16.122  1.00  0.00              
ATOM   1344 1HB  PRO A  85       9.918   1.685 -18.271  1.00  0.00              
ATOM   1345 2HB  PRO A  85      11.222   2.879 -18.322  1.00  0.00              
ATOM   1346 1HG  PRO A  85      11.387  -0.106 -17.744  1.00  0.00              
ATOM   1347 2HG  PRO A  85      12.428   0.877 -18.772  1.00  0.00              
ATOM   1348 1HD  PRO A  85      13.179   0.170 -16.261  1.00  0.00              
ATOM   1349 2HD  PRO A  85      13.630   1.784 -16.925  1.00  0.00              
ATOM   1350  N   TYR A  86       9.441   0.487 -15.181  1.00  0.00              
ATOM   1351  CA  TYR A  86       8.247  -0.159 -14.655  1.00  0.00              
ATOM   1352  C   TYR A  86       8.079   0.009 -13.152  1.00  0.00              
ATOM   1353  O   TYR A  86       8.914  -0.446 -12.370  1.00  0.00              
ATOM   1354  CB  TYR A  86       8.273  -1.636 -15.021  1.00  0.00              
ATOM   1355  CG  TYR A  86       8.183  -1.838 -16.511  1.00  0.00              
ATOM   1356  CD1 TYR A  86       9.349  -1.940 -17.252  1.00  0.00              
ATOM   1357  CD2 TYR A  86       6.949  -1.920 -17.136  1.00  0.00              
ATOM   1358  CE1 TYR A  86       9.285  -2.125 -18.619  1.00  0.00              
ATOM   1359  CE2 TYR A  86       6.885  -2.105 -18.503  1.00  0.00              
ATOM   1360  CZ  TYR A  86       8.046  -2.207 -19.243  1.00  0.00              
ATOM   1361  OH  TYR A  86       7.979  -2.391 -20.605  1.00  0.00              
ATOM   1362  H   TYR A  86      10.333   0.022 -15.089  1.00  0.00              
ATOM   1363  HA  TYR A  86       7.357   0.294 -15.093  1.00  0.00              
ATOM   1364 1HB  TYR A  86       9.191  -2.096 -14.653  1.00  0.00              
ATOM   1365 2HB  TYR A  86       7.444  -2.151 -14.540  1.00  0.00              
ATOM   1366  HD1 TYR A  86      10.317  -1.875 -16.755  1.00  0.00              
ATOM   1367  HD2 TYR A  86       6.033  -1.838 -16.551  1.00  0.00              
ATOM   1368  HE1 TYR A  86      10.202  -2.206 -19.202  1.00  0.00              
ATOM   1369  HE2 TYR A  86       5.916  -2.169 -18.999  1.00  0.00              
ATOM   1370  HH  TYR A  86       8.868  -2.442 -20.964  1.00  0.00              
ATOM   1371  N   GLU A  87       6.980   0.656 -12.754  1.00  0.00              
ATOM   1372  CA  GLU A  87       6.693   0.849 -11.338  1.00  0.00              
ATOM   1373  C   GLU A  87       6.250  -0.469 -10.744  1.00  0.00              
ATOM   1374  O   GLU A  87       5.455  -1.201 -11.332  1.00  0.00              
ATOM   1375  CB  GLU A  87       5.622   1.922 -11.138  1.00  0.00              
ATOM   1376  CG  GLU A  87       6.076   3.321 -11.524  1.00  0.00              
ATOM   1377  CD  GLU A  87       5.028   4.374 -11.306  1.00  0.00              
ATOM   1378  OE1 GLU A  87       3.925   4.029 -10.954  1.00  0.00              
ATOM   1379  OE2 GLU A  87       5.331   5.530 -11.492  1.00  0.00              
ATOM   1380  H   GLU A  87       6.335   1.019 -13.441  1.00  0.00              
ATOM   1381  HA  GLU A  87       7.597   1.167 -10.817  1.00  0.00              
ATOM   1382 1HB  GLU A  87       4.742   1.675 -11.732  1.00  0.00              
ATOM   1383 2HB  GLU A  87       5.315   1.941 -10.092  1.00  0.00              
ATOM   1384 1HG  GLU A  87       6.954   3.574 -10.932  1.00  0.00              
ATOM   1385 2HG  GLU A  87       6.363   3.320 -12.574  1.00  0.00              
ATOM   1386  N   VAL A  88       6.764  -0.753  -9.564  1.00  0.00              
ATOM   1387  CA  VAL A  88       6.470  -1.973  -8.851  1.00  0.00              
ATOM   1388  C   VAL A  88       5.255  -1.806  -7.965  1.00  0.00              
ATOM   1389  O   VAL A  88       5.283  -0.947  -7.095  1.00  0.00              
ATOM   1390  CB  VAL A  88       7.660  -2.395  -7.978  1.00  0.00              
ATOM   1391  CG1 VAL A  88       7.319  -3.647  -7.193  1.00  0.00              
ATOM   1392  CG2 VAL A  88       8.870  -2.613  -8.870  1.00  0.00              
ATOM   1393  H   VAL A  88       7.391  -0.079  -9.148  1.00  0.00              
ATOM   1394  HA  VAL A  88       6.208  -2.780  -9.537  1.00  0.00              
ATOM   1395  HB  VAL A  88       7.874  -1.618  -7.255  1.00  0.00              
ATOM   1396 1HG1 VAL A  88       8.171  -3.936  -6.577  1.00  0.00              
ATOM   1397 2HG1 VAL A  88       6.460  -3.453  -6.551  1.00  0.00              
ATOM   1398 3HG1 VAL A  88       7.083  -4.447  -7.887  1.00  0.00              
ATOM   1399 1HG2 VAL A  88       9.722  -2.912  -8.260  1.00  0.00              
ATOM   1400 2HG2 VAL A  88       8.656  -3.394  -9.599  1.00  0.00              
ATOM   1401 3HG2 VAL A  88       9.106  -1.686  -9.394  1.00  0.00              
ATOM   1402  N   VAL A  89       4.181  -2.561  -8.175  1.00  0.00              
ATOM   1403  CA  VAL A  89       3.052  -2.362  -7.264  1.00  0.00              
ATOM   1404  C   VAL A  89       2.728  -3.640  -6.517  1.00  0.00              
ATOM   1405  O   VAL A  89       2.105  -4.551  -7.059  1.00  0.00              
ATOM   1406  CB  VAL A  89       1.823  -1.888  -8.056  1.00  0.00              
ATOM   1407  CG1 VAL A  89       0.667  -1.666  -7.086  1.00  0.00              
ATOM   1408  CG2 VAL A  89       2.181  -0.618  -8.818  1.00  0.00              
ATOM   1409  H   VAL A  89       4.104  -3.248  -8.911  1.00  0.00              
ATOM   1410  HA  VAL A  89       3.291  -1.632  -6.490  1.00  0.00              
ATOM   1411  HB  VAL A  89       1.514  -2.659  -8.761  1.00  0.00              
ATOM   1412 1HG1 VAL A  89      -0.211  -1.329  -7.638  1.00  0.00              
ATOM   1413 2HG1 VAL A  89       0.436  -2.600  -6.574  1.00  0.00              
ATOM   1414 3HG1 VAL A  89       0.947  -0.909  -6.354  1.00  0.00              
ATOM   1415 1HG2 VAL A  89       1.314  -0.276  -9.382  1.00  0.00              
ATOM   1416 2HG2 VAL A  89       2.484   0.156  -8.115  1.00  0.00              
ATOM   1417 3HG2 VAL A  89       3.002  -0.821  -9.506  1.00  0.00              
ATOM   1418  N   ARG A  90       3.137  -3.697  -5.263  1.00  0.00              
ATOM   1419  CA  ARG A  90       2.907  -4.883  -4.470  1.00  0.00              
ATOM   1420  C   ARG A  90       1.512  -4.900  -3.859  1.00  0.00              
ATOM   1421  O   ARG A  90       1.015  -3.885  -3.374  1.00  0.00              
ATOM   1422  CB  ARG A  90       3.967  -4.980  -3.394  1.00  0.00              
ATOM   1423  CG  ARG A  90       5.384  -5.101  -3.927  1.00  0.00              
ATOM   1424  CD  ARG A  90       6.392  -5.109  -2.834  1.00  0.00              
ATOM   1425  NE  ARG A  90       6.325  -6.318  -2.028  1.00  0.00              
ATOM   1426  CZ  ARG A  90       7.005  -6.518  -0.882  1.00  0.00              
ATOM   1427  NH1 ARG A  90       7.802  -5.582  -0.417  1.00  0.00              
ATOM   1428  NH2 ARG A  90       6.870  -7.658  -0.226  1.00  0.00              
ATOM   1429  H   ARG A  90       3.615  -2.911  -4.846  1.00  0.00              
ATOM   1430  HA  ARG A  90       2.966  -5.768  -5.104  1.00  0.00              
ATOM   1431 1HB  ARG A  90       3.924  -4.106  -2.761  1.00  0.00              
ATOM   1432 2HB  ARG A  90       3.769  -5.848  -2.765  1.00  0.00              
ATOM   1433 1HG  ARG A  90       5.485  -6.029  -4.489  1.00  0.00              
ATOM   1434 2HG  ARG A  90       5.600  -4.256  -4.581  1.00  0.00              
ATOM   1435 1HD  ARG A  90       7.391  -5.045  -3.263  1.00  0.00              
ATOM   1436 2HD  ARG A  90       6.222  -4.256  -2.178  1.00  0.00              
ATOM   1437  HE  ARG A  90       5.723  -7.062  -2.351  1.00  0.00              
ATOM   1438 1HH1 ARG A  90       7.905  -4.711  -0.919  1.00  0.00              
ATOM   1439 2HH1 ARG A  90       8.311  -5.733   0.441  1.00  0.00              
ATOM   1440 1HH2 ARG A  90       6.258  -8.378  -0.584  1.00  0.00              
ATOM   1441 2HH2 ARG A  90       7.380  -7.809   0.632  1.00  0.00              
ATOM   1442  N   ARG A  91       0.913  -6.078  -3.806  1.00  0.00              
ATOM   1443  CA  ARG A  91      -0.421  -6.190  -3.231  1.00  0.00              
ATOM   1444  C   ARG A  91      -0.345  -6.997  -1.947  1.00  0.00              
ATOM   1445  O   ARG A  91      -0.302  -8.229  -1.960  1.00  0.00              
ATOM   1446  CB  ARG A  91      -1.364  -6.827  -4.224  1.00  0.00              
ATOM   1447  CG  ARG A  91      -1.562  -6.069  -5.521  1.00  0.00              
ATOM   1448  CD  ARG A  91      -2.512  -6.780  -6.412  1.00  0.00              
ATOM   1449  NE  ARG A  91      -2.707  -6.093  -7.678  1.00  0.00              
ATOM   1450  CZ  ARG A  91      -3.529  -6.521  -8.658  1.00  0.00              
ATOM   1451  NH1 ARG A  91      -4.219  -7.629  -8.501  1.00  0.00              
ATOM   1452  NH2 ARG A  91      -3.641  -5.827  -9.777  1.00  0.00              
ATOM   1453  H   ARG A  91       1.367  -6.908  -4.160  1.00  0.00              
ATOM   1454  HA  ARG A  91      -0.799  -5.198  -2.981  1.00  0.00              
ATOM   1455 1HB  ARG A  91      -1.000  -7.820  -4.483  1.00  0.00              
ATOM   1456 2HB  ARG A  91      -2.345  -6.946  -3.766  1.00  0.00              
ATOM   1457 1HG  ARG A  91      -1.960  -5.077  -5.306  1.00  0.00              
ATOM   1458 2HG  ARG A  91      -0.606  -5.972  -6.036  1.00  0.00              
ATOM   1459 1HD  ARG A  91      -2.130  -7.778  -6.627  1.00  0.00              
ATOM   1460 2HD  ARG A  91      -3.479  -6.858  -5.918  1.00  0.00              
ATOM   1461  HE  ARG A  91      -2.192  -5.236  -7.834  1.00  0.00              
ATOM   1462 1HH1 ARG A  91      -4.134  -8.160  -7.646  1.00  0.00              
ATOM   1463 2HH1 ARG A  91      -4.834  -7.949  -9.235  1.00  0.00              
ATOM   1464 1HH2 ARG A  91      -3.111  -4.975  -9.899  1.00  0.00              
ATOM   1465 2HH2 ARG A  91      -4.256  -6.147 -10.510  1.00  0.00              
ATOM   1466  N   MET A  92      -0.270  -6.272  -0.834  1.00  0.00              
ATOM   1467  CA  MET A  92      -0.139  -6.858   0.490  1.00  0.00              
ATOM   1468  C   MET A  92      -1.276  -6.515   1.439  1.00  0.00              
ATOM   1469  O   MET A  92      -1.604  -5.334   1.544  1.00  0.00              
ATOM   1470  CB  MET A  92       1.188  -6.428   1.101  1.00  0.00              
ATOM   1471  CG  MET A  92       2.407  -6.910   0.333  1.00  0.00              
ATOM   1472  SD  MET A  92       3.939  -6.331   1.065  1.00  0.00              
ATOM   1473  CE  MET A  92       3.902  -4.615   0.573  1.00  0.00              
ATOM   1474  H   MET A  92      -0.307  -5.267  -0.926  1.00  0.00              
ATOM   1475  HA  MET A  92      -0.159  -7.945   0.419  1.00  0.00              
ATOM   1476 1HB  MET A  92       1.229  -5.341   1.152  1.00  0.00              
ATOM   1477 2HB  MET A  92       1.258  -6.807   2.121  1.00  0.00              
ATOM   1478 1HG  MET A  92       2.418  -7.995   0.315  1.00  0.00              
ATOM   1479 2HG  MET A  92       2.355  -6.554  -0.695  1.00  0.00              
ATOM   1480 1HE  MET A  92       4.791  -4.114   0.953  1.00  0.00              
ATOM   1481 2HE  MET A  92       3.880  -4.548  -0.514  1.00  0.00              
ATOM   1482 3HE  MET A  92       3.010  -4.138   0.983  1.00  0.00              
ATOM   1483  N   CYS A  93      -2.071  -7.473   1.897  1.00  0.00              
ATOM   1484  CA  CYS A  93      -3.082  -7.093   2.868  1.00  0.00              
ATOM   1485  C   CYS A  93      -2.409  -7.067   4.241  1.00  0.00              
ATOM   1486  O   CYS A  93      -1.381  -7.722   4.421  1.00  0.00              
ATOM   1487  CB  CYS A  93      -4.254  -8.068   2.770  1.00  0.00              
ATOM   1488  SG  CYS A  93      -4.045  -9.729   3.436  1.00  0.00              
ATOM   1489  H   CYS A  93      -2.006  -8.438   1.606  1.00  0.00              
ATOM   1490  HA  CYS A  93      -3.580  -6.153   2.630  1.00  0.00              
ATOM   1491 1HB  CYS A  93      -5.112  -7.639   3.289  1.00  0.00              
ATOM   1492 2HB  CYS A  93      -4.514  -8.189   1.724  1.00  0.00              
ATOM   1493  N   THR A  94      -3.009  -6.358   5.212  1.00  0.00              
ATOM   1494  CA  THR A  94      -2.272  -6.159   6.463  1.00  0.00              
ATOM   1495  C   THR A  94      -2.077  -7.419   7.295  1.00  0.00              
ATOM   1496  O   THR A  94      -1.152  -7.475   8.106  1.00  0.00              
ATOM   1497  CB  THR A  94      -2.978  -5.074   7.313  1.00  0.00              
ATOM   1498  OG1 THR A  94      -4.313  -5.474   7.629  1.00  0.00              
ATOM   1499  CG2 THR A  94      -3.023  -3.755   6.551  1.00  0.00              
ATOM   1500  H   THR A  94      -3.933  -5.962   5.117  1.00  0.00              
ATOM   1501  HA  THR A  94      -1.258  -5.822   6.244  1.00  0.00              
ATOM   1502  HB  THR A  94      -2.431  -4.935   8.246  1.00  0.00              
ATOM   1503  HG1 THR A  94      -4.288  -6.294   8.129  1.00  0.00              
ATOM   1504 1HG2 THR A  94      -3.521  -3.007   7.164  1.00  0.00              
ATOM   1505 2HG2 THR A  94      -2.007  -3.429   6.327  1.00  0.00              
ATOM   1506 3HG2 THR A  94      -3.572  -3.891   5.621  1.00  0.00              
ATOM   1507  N   SER A  95      -2.946  -8.421   7.126  1.00  0.00              
ATOM   1508  CA  SER A  95      -2.804  -9.662   7.882  1.00  0.00              
ATOM   1509  C   SER A  95      -1.544 -10.440   7.509  1.00  0.00              
ATOM   1510  O   SER A  95      -1.125 -11.321   8.258  1.00  0.00              
ATOM   1511  CB  SER A  95      -4.008 -10.560   7.672  1.00  0.00              
ATOM   1512  OG  SER A  95      -4.060 -11.034   6.356  1.00  0.00              
ATOM   1513  H   SER A  95      -3.710  -8.328   6.472  1.00  0.00              
ATOM   1514  HA  SER A  95      -2.818  -9.515   8.963  1.00  0.00              
ATOM   1515 1HB  SER A  95      -3.957 -11.402   8.362  1.00  0.00              
ATOM   1516 2HB  SER A  95      -4.915 -10.006   7.897  1.00  0.00              
ATOM   1517  HG  SER A  95      -4.842 -11.588   6.306  1.00  0.00              
ATOM   1518  N   GLN A  96      -0.932 -10.129   6.371  1.00  0.00              
ATOM   1519  CA  GLN A  96       0.287 -10.782   5.938  1.00  0.00              
ATOM   1520  C   GLN A  96       1.468  -9.821   5.930  1.00  0.00              
ATOM   1521  O   GLN A  96       2.628 -10.236   5.933  1.00  0.00              
ATOM   1522  CB  GLN A  96       0.077 -11.377   4.544  1.00  0.00              
ATOM   1523  CG  GLN A  96      -1.025 -12.421   4.472  1.00  0.00              
ATOM   1524  CD  GLN A  96      -0.724 -13.644   5.316  1.00  0.00              
ATOM   1525  OE1 GLN A  96       0.352 -14.240   5.206  1.00  0.00              
ATOM   1526  NE2 GLN A  96      -1.671 -14.028   6.164  1.00  0.00              
ATOM   1527  H   GLN A  96      -1.337  -9.409   5.790  1.00  0.00              
ATOM   1528  HA  GLN A  96       0.546 -11.574   6.640  1.00  0.00              
ATOM   1529 1HB  GLN A  96      -0.167 -10.581   3.841  1.00  0.00              
ATOM   1530 2HB  GLN A  96       1.003 -11.841   4.204  1.00  0.00              
ATOM   1531 1HG  GLN A  96      -1.954 -11.980   4.832  1.00  0.00              
ATOM   1532 2HG  GLN A  96      -1.139 -12.740   3.436  1.00  0.00              
ATOM   1533 1HE2 GLN A  96      -1.527 -14.829   6.746  1.00  0.00              
ATOM   1534 2HE2 GLN A  96      -2.528 -13.517   6.221  1.00  0.00              
ATOM   1535  N   LEU A  97       1.154  -8.526   5.907  1.00  0.00              
ATOM   1536  CA  LEU A  97       2.137  -7.452   5.839  1.00  0.00              
ATOM   1537  C   LEU A  97       2.991  -7.274   7.087  1.00  0.00              
ATOM   1538  O   LEU A  97       4.210  -7.131   7.000  1.00  0.00              
ATOM   1539  CB  LEU A  97       1.412  -6.137   5.548  1.00  0.00              
ATOM   1540  CG  LEU A  97       2.276  -4.884   5.430  1.00  0.00              
ATOM   1541  CD1 LEU A  97       3.280  -5.067   4.311  1.00  0.00              
ATOM   1542  CD2 LEU A  97       1.366  -3.693   5.176  1.00  0.00              
ATOM   1543  H   LEU A  97       0.172  -8.293   5.939  1.00  0.00              
ATOM   1544  HA  LEU A  97       2.861  -7.669   5.054  1.00  0.00              
ATOM   1545 1HB  LEU A  97       0.868  -6.240   4.611  1.00  0.00              
ATOM   1546 2HB  LEU A  97       0.695  -5.962   6.346  1.00  0.00              
ATOM   1547  HG  LEU A  97       2.833  -4.733   6.353  1.00  0.00              
ATOM   1548 1HD1 LEU A  97       3.898  -4.173   4.225  1.00  0.00              
ATOM   1549 2HD1 LEU A  97       3.915  -5.926   4.529  1.00  0.00              
ATOM   1550 3HD1 LEU A  97       2.750  -5.233   3.376  1.00  0.00              
ATOM   1551 1HD2 LEU A  97       1.969  -2.788   5.089  1.00  0.00              
ATOM   1552 2HD2 LEU A  97       0.811  -3.850   4.251  1.00  0.00              
ATOM   1553 3HD2 LEU A  97       0.667  -3.586   6.005  1.00  0.00              
ATOM   1554  N   GLN A  98       2.355  -7.286   8.255  1.00  0.00              
ATOM   1555  CA  GLN A  98       2.350  -7.154   9.710  1.00  0.00              
ATOM   1556  C   GLN A  98       2.598  -5.725  10.190  1.00  0.00              
ATOM   1557  O   GLN A  98       2.933  -5.501  11.353  1.00  0.00              
ATOM   1558  CB  GLN A  98       3.422  -8.063  10.314  1.00  0.00              
ATOM   1559  CG  GLN A  98       3.266  -9.537   9.993  1.00  0.00              
ATOM   1560  CD  GLN A  98       2.013 -10.128  10.600  1.00  0.00              
ATOM   1561  OE1 GLN A  98       1.788 -10.034  11.810  1.00  0.00              
ATOM   1562  NE2 GLN A  98       1.187 -10.740   9.763  1.00  0.00              
ATOM   1563  H   GLN A  98       1.489  -7.491   7.777  1.00  0.00              
ATOM   1564  HA  GLN A  98       1.366  -7.418  10.097  1.00  0.00              
ATOM   1565 1HB  GLN A  98       4.405  -7.751   9.960  1.00  0.00              
ATOM   1566 2HB  GLN A  98       3.417  -7.960  11.399  1.00  0.00              
ATOM   1567 1HG  GLN A  98       3.213  -9.663   8.912  1.00  0.00              
ATOM   1568 2HG  GLN A  98       4.126 -10.078  10.388  1.00  0.00              
ATOM   1569 1HE2 GLN A  98       0.341 -11.151  10.105  1.00  0.00              
ATOM   1570 2HE2 GLN A  98       1.409 -10.793   8.789  1.00  0.00              
ATOM   1571  N   ILE A  99       2.423  -4.758   9.299  1.00  0.00              
ATOM   1572  CA  ILE A  99       2.574  -3.348   9.635  1.00  0.00              
ATOM   1573  C   ILE A  99       1.212  -2.815  10.064  1.00  0.00              
ATOM   1574  O   ILE A  99       0.265  -2.878   9.282  1.00  0.00              
ATOM   1575  CB  ILE A  99       3.117  -2.532   8.450  1.00  0.00              
ATOM   1576  CG1 ILE A  99       4.500  -3.054   8.058  1.00  0.00              
ATOM   1577  CG2 ILE A  99       3.169  -1.055   8.809  1.00  0.00              
ATOM   1578  CD1 ILE A  99       5.012  -2.484   6.758  1.00  0.00              
ATOM   1579  H   ILE A  99       2.176  -5.015   8.354  1.00  0.00              
ATOM   1580  HA  ILE A  99       3.240  -3.226  10.488  1.00  0.00              
ATOM   1581  HB  ILE A  99       2.466  -2.667   7.590  1.00  0.00              
ATOM   1582 1HG1 ILE A  99       5.208  -2.812   8.849  1.00  0.00              
ATOM   1583 2HG1 ILE A  99       4.458  -4.140   7.968  1.00  0.00              
ATOM   1584 1HG2 ILE A  99       3.556  -0.489   7.963  1.00  0.00              
ATOM   1585 2HG2 ILE A  99       2.169  -0.702   9.053  1.00  0.00              
ATOM   1586 3HG2 ILE A  99       3.822  -0.913   9.670  1.00  0.00              
ATOM   1587 1HD1 ILE A  99       5.998  -2.898   6.543  1.00  0.00              
ATOM   1588 2HD1 ILE A  99       4.327  -2.741   5.952  1.00  0.00              
ATOM   1589 3HD1 ILE A  99       5.086  -1.400   6.840  1.00  0.00              
ATOM   1590  N   ASN A 100       1.151  -2.115  11.204  1.00  0.00              
ATOM   1591  CA  ASN A 100      -0.119  -1.616  11.752  1.00  0.00              
ATOM   1592  C   ASN A 100      -0.688  -0.369  11.074  1.00  0.00              
ATOM   1593  O   ASN A 100      -0.990   0.643  11.710  1.00  0.00              
ATOM   1594  CB  ASN A 100       0.016  -1.338  13.234  1.00  0.00              
ATOM   1595  CG  ASN A 100      -1.313  -1.054  13.881  1.00  0.00              
ATOM   1596  OD1 ASN A 100      -2.361  -1.484  13.387  1.00  0.00              
ATOM   1597  ND2 ASN A 100      -1.287  -0.338  14.976  1.00  0.00              
ATOM   1598  H   ASN A 100       2.010  -1.926  11.701  1.00  0.00              
ATOM   1599  HA  ASN A 100      -0.901  -2.364  11.614  1.00  0.00              
ATOM   1600 1HB  ASN A 100       0.475  -2.197  13.726  1.00  0.00              
ATOM   1601 2HB  ASN A 100       0.676  -0.484  13.386  1.00  0.00              
ATOM   1602 1HD2 ASN A 100      -2.140  -0.117  15.450  1.00  0.00              
ATOM   1603 2HD2 ASN A 100      -0.415  -0.011  15.339  1.00  0.00              
ATOM   1604  N   LEU A 101      -1.078  -0.553   9.820  1.00  0.00              
ATOM   1605  CA  LEU A 101      -1.675   0.448   8.961  1.00  0.00              
ATOM   1606  C   LEU A 101      -3.174   0.598   9.177  1.00  0.00              
ATOM   1607  O   LEU A 101      -3.767   1.663   9.119  1.00  0.00              
ATOM   1608  CB  LEU A 101      -1.423   0.131   7.494  1.00  0.00              
ATOM   1609  CG  LEU A 101       0.037   0.159   7.056  1.00  0.00              
ATOM   1610  CD1 LEU A 101       0.127  -0.279   5.612  1.00  0.00              
ATOM   1611  CD2 LEU A 101       0.586   1.564   7.248  1.00  0.00              
ATOM   1612  H   LEU A 101      -0.932  -1.486   9.461  1.00  0.00              
ATOM   1613  HA  LEU A 101      -1.252   1.425   9.191  1.00  0.00              
ATOM   1614 1HB  LEU A 101      -1.815  -0.862   7.280  1.00  0.00              
ATOM   1615 2HB  LEU A 101      -1.967   0.853   6.888  1.00  0.00              
ATOM   1616  HG  LEU A 101       0.612  -0.543   7.655  1.00  0.00              
ATOM   1617 1HD1 LEU A 101       1.167  -0.262   5.294  1.00  0.00              
ATOM   1618 2HD1 LEU A 101      -0.266  -1.290   5.517  1.00  0.00              
ATOM   1619 3HD1 LEU A 101      -0.456   0.400   4.991  1.00  0.00              
ATOM   1620 1HD2 LEU A 101       1.631   1.593   6.938  1.00  0.00              
ATOM   1621 2HD2 LEU A 101       0.009   2.266   6.646  1.00  0.00              
ATOM   1622 3HD2 LEU A 101       0.512   1.843   8.300  1.00  0.00              
ATOM   1623  N   PHE A 102      -3.697  -0.231  10.085  1.00  0.00              
ATOM   1624  CA  PHE A 102      -5.099  -0.175  10.495  1.00  0.00              
ATOM   1625  C   PHE A 102      -5.453   1.157  11.163  1.00  0.00              
ATOM   1626  O   PHE A 102      -6.580   1.639  11.042  1.00  0.00              
ATOM   1627  CB  PHE A 102      -5.439  -1.301  11.459  1.00  0.00              
ATOM   1628  CG  PHE A 102      -6.898  -1.360  11.791  1.00  0.00              
ATOM   1629  CD1 PHE A 102      -7.809  -1.884  10.884  1.00  0.00              
ATOM   1630  CD2 PHE A 102      -7.361  -0.891  13.010  1.00  0.00              
ATOM   1631  CE1 PHE A 102      -9.155  -1.938  11.191  1.00  0.00              
ATOM   1632  CE2 PHE A 102      -8.706  -0.944  13.319  1.00  0.00              
ATOM   1633  CZ  PHE A 102      -9.604  -1.468  12.409  1.00  0.00              
ATOM   1634  H   PHE A 102      -3.090  -0.923  10.501  1.00  0.00              
ATOM   1635  HA  PHE A 102      -5.744  -0.250   9.619  1.00  0.00              
ATOM   1636 1HB  PHE A 102      -5.141  -2.254  11.025  1.00  0.00              
ATOM   1637 2HB  PHE A 102      -4.876  -1.173  12.382  1.00  0.00              
ATOM   1638  HD1 PHE A 102      -7.451  -2.255   9.924  1.00  0.00              
ATOM   1639  HD2 PHE A 102      -6.653  -0.477  13.728  1.00  0.00              
ATOM   1640  HE1 PHE A 102      -9.861  -2.351  10.472  1.00  0.00              
ATOM   1641  HE2 PHE A 102      -9.060  -0.573  14.281  1.00  0.00              
ATOM   1642  HZ  PHE A 102     -10.664  -1.509  12.652  1.00  0.00              
ATOM   1643  N   MET A 103      -4.487   1.758  11.856  1.00  0.00              
ATOM   1644  CA  MET A 103      -4.706   3.020  12.561  1.00  0.00              
ATOM   1645  C   MET A 103      -4.215   4.233  11.762  1.00  0.00              
ATOM   1646  O   MET A 103      -4.267   5.371  12.229  1.00  0.00              
ATOM   1647  CB  MET A 103      -4.015   2.960  13.916  1.00  0.00              
ATOM   1648  CG  MET A 103      -4.568   1.874  14.828  1.00  0.00              
ATOM   1649  SD  MET A 103      -6.317   2.106  15.200  1.00  0.00              
ATOM   1650  CE  MET A 103      -6.253   3.559  16.242  1.00  0.00              
ATOM   1651  H   MET A 103      -3.575   1.325  11.894  1.00  0.00              
ATOM   1652  HA  MET A 103      -5.773   3.181  12.712  1.00  0.00              
ATOM   1653 1HB  MET A 103      -2.950   2.780  13.775  1.00  0.00              
ATOM   1654 2HB  MET A 103      -4.119   3.920  14.422  1.00  0.00              
ATOM   1655 1HG  MET A 103      -4.442   0.901  14.355  1.00  0.00              
ATOM   1656 2HG  MET A 103      -4.014   1.870  15.767  1.00  0.00              
ATOM   1657 1HE  MET A 103      -7.262   3.829  16.554  1.00  0.00              
ATOM   1658 2HE  MET A 103      -5.643   3.350  17.122  1.00  0.00              
ATOM   1659 3HE  MET A 103      -5.813   4.387  15.685  1.00  0.00              
ATOM   1660  N   VAL A 104      -3.727   3.972  10.557  1.00  0.00              
ATOM   1661  CA  VAL A 104      -3.197   4.913   9.585  1.00  0.00              
ATOM   1662  C   VAL A 104      -4.194   5.060   8.431  1.00  0.00              
ATOM   1663  O   VAL A 104      -4.582   4.068   7.819  1.00  0.00              
ATOM   1664  CB  VAL A 104      -1.831   4.408   9.062  1.00  0.00              
ATOM   1665  CG1 VAL A 104      -1.275   5.360   8.023  1.00  0.00              
ATOM   1666  CG2 VAL A 104      -0.875   4.255  10.234  1.00  0.00              
ATOM   1667  H   VAL A 104      -3.746   2.988  10.330  1.00  0.00              
ATOM   1668  HA  VAL A 104      -3.086   5.908  10.016  1.00  0.00              
ATOM   1669  HB  VAL A 104      -1.963   3.445   8.570  1.00  0.00              
ATOM   1670 1HG1 VAL A 104      -0.314   4.988   7.666  1.00  0.00              
ATOM   1671 2HG1 VAL A 104      -1.969   5.429   7.190  1.00  0.00              
ATOM   1672 3HG1 VAL A 104      -1.139   6.346   8.468  1.00  0.00              
ATOM   1673 1HG2 VAL A 104       0.089   3.898   9.872  1.00  0.00              
ATOM   1674 2HG2 VAL A 104      -0.745   5.219  10.726  1.00  0.00              
ATOM   1675 3HG2 VAL A 104      -1.283   3.537  10.945  1.00  0.00              
ATOM   1676  N   ASP A 105      -4.613   6.281   8.103  1.00  0.00              
ATOM   1677  CA  ASP A 105      -5.573   6.405   7.002  1.00  0.00              
ATOM   1678  C   ASP A 105      -4.933   5.984   5.689  1.00  0.00              
ATOM   1679  O   ASP A 105      -5.523   5.251   4.898  1.00  0.00              
ATOM   1680  CB  ASP A 105      -6.073   7.845   6.880  1.00  0.00              
ATOM   1681  CG  ASP A 105      -7.000   8.249   8.015  1.00  0.00              
ATOM   1682  OD1 ASP A 105      -7.490   7.379   8.695  1.00  0.00              
ATOM   1683  OD2 ASP A 105      -7.211   9.425   8.194  1.00  0.00              
ATOM   1684  H   ASP A 105      -4.299   7.115   8.578  1.00  0.00              
ATOM   1685  HA  ASP A 105      -6.419   5.739   7.173  1.00  0.00              
ATOM   1686 1HB  ASP A 105      -5.221   8.526   6.866  1.00  0.00              
ATOM   1687 2HB  ASP A 105      -6.604   7.967   5.937  1.00  0.00              
ATOM   1688  N   HIS A 106      -3.705   6.430   5.497  1.00  0.00              
ATOM   1689  CA  HIS A 106      -2.856   6.058   4.383  1.00  0.00              
ATOM   1690  C   HIS A 106      -1.521   6.742   4.613  1.00  0.00              
ATOM   1691  O   HIS A 106      -1.462   7.729   5.347  1.00  0.00              
ATOM   1692  CB  HIS A 106      -3.457   6.479   3.043  1.00  0.00              
ATOM   1693  CG  HIS A 106      -3.589   7.960   2.943  1.00  0.00              
ATOM   1694  ND1 HIS A 106      -2.506   8.785   2.727  1.00  0.00              
ATOM   1695  CD2 HIS A 106      -4.668   8.767   3.029  1.00  0.00              
ATOM   1696  CE1 HIS A 106      -2.916  10.037   2.683  1.00  0.00              
ATOM   1697  NE2 HIS A 106      -4.221  10.052   2.864  1.00  0.00              
ATOM   1698  H   HIS A 106      -3.353   7.076   6.189  1.00  0.00              
ATOM   1699  HA  HIS A 106      -2.714   4.978   4.375  1.00  0.00              
ATOM   1700 1HB  HIS A 106      -2.826   6.118   2.229  1.00  0.00              
ATOM   1701 2HB  HIS A 106      -4.437   6.025   2.916  1.00  0.00              
ATOM   1702  HD1 HIS A 106      -1.567   8.494   2.544  1.00  0.00              
ATOM   1703  HD2 HIS A 106      -5.729   8.576   3.192  1.00  0.00              
ATOM   1704  HE1 HIS A 106      -2.207  10.848   2.519  1.00  0.00              
ATOM   1705  N   VAL A 107      -0.449   6.260   4.009  1.00  0.00              
ATOM   1706  CA  VAL A 107       0.790   7.011   4.143  1.00  0.00              
ATOM   1707  C   VAL A 107       1.610   6.807   2.903  1.00  0.00              
ATOM   1708  O   VAL A 107       1.955   5.683   2.543  1.00  0.00              
ATOM   1709  CB  VAL A 107       1.575   6.543   5.381  1.00  0.00              
ATOM   1710  CG1 VAL A 107       1.879   5.054   5.260  1.00  0.00              
ATOM   1711  CG2 VAL A 107       2.848   7.367   5.505  1.00  0.00              
ATOM   1712  H   VAL A 107      -0.451   5.408   3.467  1.00  0.00              
ATOM   1713  HA  VAL A 107       0.598   8.082   4.219  1.00  0.00              
ATOM   1714  HB  VAL A 107       0.964   6.677   6.273  1.00  0.00              
ATOM   1715 1HG1 VAL A 107       2.435   4.724   6.138  1.00  0.00              
ATOM   1716 2HG1 VAL A 107       0.945   4.496   5.192  1.00  0.00              
ATOM   1717 3HG1 VAL A 107       2.476   4.875   4.366  1.00  0.00              
ATOM   1718 1HG2 VAL A 107       3.409   7.041   6.380  1.00  0.00              
ATOM   1719 2HG2 VAL A 107       3.458   7.232   4.611  1.00  0.00              
ATOM   1720 3HG2 VAL A 107       2.590   8.421   5.611  1.00  0.00              
ATOM   1721  N   CYS A 108       1.836   7.889   2.178  1.00  0.00              
ATOM   1722  CA  CYS A 108       2.535   7.774   0.924  1.00  0.00              
ATOM   1723  C   CYS A 108       2.971   9.128   0.381  1.00  0.00              
ATOM   1724  O   CYS A 108       2.365  10.158   0.680  1.00  0.00              
ATOM   1725  CB  CYS A 108       1.645   7.026  -0.075  1.00  0.00              
ATOM   1726  SG  CYS A 108      -0.039   7.598  -0.391  1.00  0.00              
ATOM   1727  H   CYS A 108       1.527   8.799   2.487  1.00  0.00              
ATOM   1728  HA  CYS A 108       3.399   7.111   0.969  1.00  0.00              
ATOM   1729 1HB  CYS A 108       2.139   7.029  -1.036  1.00  0.00              
ATOM   1730 2HB  CYS A 108       1.538   6.000   0.248  1.00  0.00              
ATOM   1731  N   MET A 109       4.071   9.114  -0.375  1.00  0.00              
ATOM   1732  CA  MET A 109       4.625  10.382  -0.852  1.00  0.00              
ATOM   1733  C   MET A 109       5.487  10.322  -2.107  1.00  0.00              
ATOM   1734  O   MET A 109       5.731   9.268  -2.690  1.00  0.00              
ATOM   1735  CB  MET A 109       5.422  11.011   0.273  1.00  0.00              
ATOM   1736  CG  MET A 109       6.629  10.192   0.699  1.00  0.00              
ATOM   1737  SD  MET A 109       7.416  10.851   2.175  1.00  0.00              
ATOM   1738  CE  MET A 109       6.184  10.426   3.403  1.00  0.00              
ATOM   1739  H   MET A 109       4.531   8.251  -0.626  1.00  0.00              
ATOM   1740  HA  MET A 109       3.818  11.056  -1.138  1.00  0.00              
ATOM   1741 1HB  MET A 109       5.767  11.991  -0.036  1.00  0.00              
ATOM   1742 2HB  MET A 109       4.781  11.149   1.144  1.00  0.00              
ATOM   1743 1HG  MET A 109       6.322   9.166   0.897  1.00  0.00              
ATOM   1744 2HG  MET A 109       7.362  10.177  -0.108  1.00  0.00              
ATOM   1745 1HE  MET A 109       6.517  10.765   4.384  1.00  0.00              
ATOM   1746 2HE  MET A 109       5.238  10.908   3.153  1.00  0.00              
ATOM   1747 3HE  MET A 109       6.046   9.344   3.421  1.00  0.00              
ATOM   1748  N   MET A 110       5.712  11.505  -2.693  1.00  0.00              
ATOM   1749  CA  MET A 110       6.505  11.626  -3.906  1.00  0.00              
ATOM   1750  C   MET A 110       7.815  12.334  -3.601  1.00  0.00              
ATOM   1751  O   MET A 110       7.857  13.279  -2.817  1.00  0.00              
ATOM   1752  CB  MET A 110       5.718  12.377  -4.978  1.00  0.00              
ATOM   1753  CG  MET A 110       6.427  12.559  -6.307  1.00  0.00              
ATOM   1754  SD  MET A 110       5.374  13.366  -7.530  1.00  0.00              
ATOM   1755  CE  MET A 110       5.300  15.033  -6.876  1.00  0.00              
ATOM   1756  H   MET A 110       5.318  12.337  -2.278  1.00  0.00              
ATOM   1757  HA  MET A 110       6.753  10.636  -4.288  1.00  0.00              
ATOM   1758 1HB  MET A 110       4.786  11.851  -5.179  1.00  0.00              
ATOM   1759 2HB  MET A 110       5.460  13.367  -4.615  1.00  0.00              
ATOM   1760 1HG  MET A 110       7.322  13.164  -6.163  1.00  0.00              
ATOM   1761 2HG  MET A 110       6.733  11.590  -6.695  1.00  0.00              
ATOM   1762 1HE  MET A 110       4.682  15.652  -7.527  1.00  0.00              
ATOM   1763 2HE  MET A 110       4.867  15.013  -5.875  1.00  0.00              
ATOM   1764 3HE  MET A 110       6.306  15.450  -6.828  1.00  0.00              
ATOM   1765  N   GLU A 111       8.875  11.858  -4.230  1.00  0.00              
ATOM   1766  CA  GLU A 111      10.206  12.426  -4.088  1.00  0.00              
ATOM   1767  C   GLU A 111      10.696  12.812  -5.471  1.00  0.00              
ATOM   1768  O   GLU A 111      10.716  12.020  -6.409  1.00  0.00              
ATOM   1769  CB  GLU A 111      11.160  11.422  -3.433  1.00  0.00              
ATOM   1770  CG  GLU A 111      10.758  11.032  -2.016  1.00  0.00              
ATOM   1771  CD  GLU A 111      11.705  10.054  -1.378  1.00  0.00              
ATOM   1772  OE1 GLU A 111      12.596   9.592  -2.048  1.00  0.00              
ATOM   1773  OE2 GLU A 111      11.537   9.767  -0.216  1.00  0.00              
ATOM   1774  H   GLU A 111       8.742  11.061  -4.836  1.00  0.00              
ATOM   1775  HA  GLU A 111      10.161  13.324  -3.471  1.00  0.00              
ATOM   1776 1HB  GLU A 111      11.214  10.512  -4.026  1.00  0.00              
ATOM   1777 2HB  GLU A 111      12.165  11.839  -3.398  1.00  0.00              
ATOM   1778 1HG  GLU A 111      10.719  11.930  -1.400  1.00  0.00              
ATOM   1779 2HG  GLU A 111       9.760  10.596  -2.039  1.00  0.00              
ATOM   1780  N   SER A 112      11.627  13.766  -5.495  1.00  0.00              
ATOM   1781  CA  SER A 112      12.172  14.197  -6.783  1.00  0.00              
ATOM   1782  C   SER A 112      13.000  13.101  -7.468  1.00  0.00              
ATOM   1783  O   SER A 112      13.148  13.109  -8.691  1.00  0.00              
ATOM   1784  CB  SER A 112      13.028  15.435  -6.589  1.00  0.00              
ATOM   1785  OG  SER A 112      14.182  15.143  -5.851  1.00  0.00              
ATOM   1786  H   SER A 112      11.966  14.199  -4.648  1.00  0.00              
ATOM   1787  HA  SER A 112      11.410  14.551  -7.479  1.00  0.00              
ATOM   1788 1HB  SER A 112      13.309  15.836  -7.563  1.00  0.00              
ATOM   1789 2HB  SER A 112      12.448  16.199  -6.073  1.00  0.00              
ATOM   1790  HG  SER A 112      14.664  15.970  -5.774  1.00  0.00              
ATOM   1791  N   SER A 113      13.528  12.157  -6.690  1.00  0.00              
ATOM   1792  CA  SER A 113      14.301  11.048  -7.230  1.00  0.00              
ATOM   1793  C   SER A 113      13.502   9.763  -7.472  1.00  0.00              
ATOM   1794  O   SER A 113      13.972   8.881  -8.191  1.00  0.00              
ATOM   1795  CB  SER A 113      15.464  10.734  -6.309  1.00  0.00              
ATOM   1796  OG  SER A 113      15.019  10.252  -5.071  1.00  0.00              
ATOM   1797  H   SER A 113      13.385  12.217  -5.692  1.00  0.00              
ATOM   1798  HA  SER A 113      14.812  11.290  -8.163  1.00  0.00              
ATOM   1799 1HB  SER A 113      16.106   9.990  -6.781  1.00  0.00              
ATOM   1800 2HB  SER A 113      16.057  11.635  -6.159  1.00  0.00              
ATOM   1801  HG  SER A 113      15.809  10.080  -4.554  1.00  0.00              
ATOM   1802  N   GLY A 114      12.312   9.624  -6.881  1.00  0.00              
ATOM   1803  CA  GLY A 114      11.560   8.381  -7.039  1.00  0.00              
ATOM   1804  C   GLY A 114      10.197   8.395  -6.344  1.00  0.00              
ATOM   1805  O   GLY A 114       9.850   9.300  -5.590  1.00  0.00              
ATOM   1806  H   GLY A 114      11.920  10.369  -6.323  1.00  0.00              
ATOM   1807 1HA  GLY A 114      11.390   8.200  -8.101  1.00  0.00              
ATOM   1808 2HA  GLY A 114      12.139   7.559  -6.620  1.00  0.00              
ATOM   1809  N   ASN A 115       9.569   7.230  -6.300  1.00  0.00              
ATOM   1810  CA  ASN A 115       8.276   7.124  -5.619  1.00  0.00              
ATOM   1811  C   ASN A 115       8.134   5.978  -4.636  1.00  0.00              
ATOM   1812  O   ASN A 115       8.523   4.842  -4.886  1.00  0.00              
ATOM   1813  CB  ASN A 115       7.146   7.032  -6.638  1.00  0.00              
ATOM   1814  CG  ASN A 115       6.932   8.282  -7.436  1.00  0.00              
ATOM   1815  OD1 ASN A 115       6.202   9.179  -6.995  1.00  0.00              
ATOM   1816  ND2 ASN A 115       7.545   8.362  -8.589  1.00  0.00              
ATOM   1817  H   ASN A 115       9.967   6.408  -6.730  1.00  0.00              
ATOM   1818  HA  ASN A 115       8.108   8.010  -5.004  1.00  0.00              
ATOM   1819 1HB  ASN A 115       7.345   6.223  -7.334  1.00  0.00              
ATOM   1820 2HB  ASN A 115       6.220   6.799  -6.130  1.00  0.00              
ATOM   1821 1HD2 ASN A 115       7.435   9.176  -9.160  1.00  0.00              
ATOM   1822 2HD2 ASN A 115       8.124   7.609  -8.900  1.00  0.00              
ATOM   1823  N   GLY A 116       7.578   6.313  -3.479  1.00  0.00              
ATOM   1824  CA  GLY A 116       7.271   5.330  -2.452  1.00  0.00              
ATOM   1825  C   GLY A 116       5.839   5.563  -1.992  1.00  0.00              
ATOM   1826  O   GLY A 116       5.598   6.524  -1.259  1.00  0.00              
ATOM   1827  H   GLY A 116       7.362   7.285  -3.310  1.00  0.00              
ATOM   1828 1HA  GLY A 116       7.381   4.330  -2.872  1.00  0.00              
ATOM   1829 2HA  GLY A 116       7.966   5.453  -1.622  1.00  0.00              
ATOM   1830  N   HIS A 117       4.908   4.686  -2.356  1.00  0.00              
ATOM   1831  CA  HIS A 117       3.548   4.929  -1.898  1.00  0.00              
ATOM   1832  C   HIS A 117       2.856   3.778  -1.199  1.00  0.00              
ATOM   1833  O   HIS A 117       2.868   2.660  -1.687  1.00  0.00              
ATOM   1834  CB  HIS A 117       2.635   5.367  -3.058  1.00  0.00              
ATOM   1835  CG  HIS A 117       3.047   6.621  -3.767  1.00  0.00              
ATOM   1836  ND1 HIS A 117       2.492   7.858  -3.514  1.00  0.00              
ATOM   1837  CD2 HIS A 117       3.967   6.810  -4.725  1.00  0.00              
ATOM   1838  CE1 HIS A 117       3.067   8.756  -4.299  1.00  0.00              
ATOM   1839  NE2 HIS A 117       3.968   8.144  -5.045  1.00  0.00              
ATOM   1840  H   HIS A 117       5.098   3.874  -2.925  1.00  0.00              
ATOM   1841  HA  HIS A 117       3.551   5.715  -1.143  1.00  0.00              
ATOM   1842 1HB  HIS A 117       2.585   4.583  -3.805  1.00  0.00              
ATOM   1843 2HB  HIS A 117       1.624   5.523  -2.686  1.00  0.00              
ATOM   1844  HD2 HIS A 117       4.594   6.033  -5.161  1.00  0.00              
ATOM   1845  HE1 HIS A 117       2.836   9.820  -4.324  1.00  0.00              
ATOM   1846  HE2 HIS A 117       4.564   8.579  -5.740  1.00  0.00              
ATOM   1847  N   MET A 118       2.674   3.826   0.123  1.00  0.00              
ATOM   1848  CA  MET A 118       1.896   2.724   0.694  1.00  0.00              
ATOM   1849  C   MET A 118       0.498   3.295   0.943  1.00  0.00              
ATOM   1850  O   MET A 118       0.169   3.759   2.036  1.00  0.00              
ATOM   1851  CB  MET A 118       2.507   2.180   1.979  1.00  0.00              
ATOM   1852  CG  MET A 118       3.890   1.576   1.785  1.00  0.00              
ATOM   1853  SD  MET A 118       4.599   0.937   3.311  1.00  0.00              
ATOM   1854  CE  MET A 118       3.572  -0.511   3.560  1.00  0.00              
ATOM   1855  H   MET A 118       3.026   4.548   0.735  1.00  0.00              
ATOM   1856  HA  MET A 118       1.843   1.900  -0.017  1.00  0.00              
ATOM   1857 1HB  MET A 118       2.583   2.980   2.714  1.00  0.00              
ATOM   1858 2HB  MET A 118       1.854   1.413   2.397  1.00  0.00              
ATOM   1859 1HG  MET A 118       3.832   0.761   1.067  1.00  0.00              
ATOM   1860 2HG  MET A 118       4.565   2.334   1.386  1.00  0.00              
ATOM   1861 1HE  MET A 118       3.882  -1.024   4.470  1.00  0.00              
ATOM   1862 2HE  MET A 118       2.531  -0.204   3.652  1.00  0.00              
ATOM   1863 3HE  MET A 118       3.680  -1.185   2.710  1.00  0.00              
ATOM   1864  N   CYS A 119      -0.447   2.919   0.098  1.00  0.00              
ATOM   1865  CA  CYS A 119      -1.768   3.514   0.190  1.00  0.00              
ATOM   1866  C   CYS A 119      -2.806   2.436   0.487  1.00  0.00              
ATOM   1867  O   CYS A 119      -2.970   1.426  -0.198  1.00  0.00              
ATOM   1868  CB  CYS A 119      -2.158   4.275  -1.083  1.00  0.00              
ATOM   1869  SG  CYS A 119      -1.114   5.712  -1.506  1.00  0.00              
ATOM   1870  H   CYS A 119      -0.269   2.224  -0.613  1.00  0.00              
ATOM   1871  HA  CYS A 119      -1.830   4.321   0.920  1.00  0.00              
ATOM   1872 1HB  CYS A 119      -2.127   3.591  -1.931  1.00  0.00              
ATOM   1873 2HB  CYS A 119      -3.181   4.637  -0.984  1.00  0.00              
ATOM   1874  N   PHE A 120      -3.288   2.576   1.712  1.00  0.00              
ATOM   1875  CA  PHE A 120      -4.181   1.750   2.509  1.00  0.00              
ATOM   1876  C   PHE A 120      -5.686   1.949   2.366  1.00  0.00              
ATOM   1877  O   PHE A 120      -6.156   3.080   2.381  1.00  0.00              
ATOM   1878  CB  PHE A 120      -3.777   1.978   3.969  1.00  0.00              
ATOM   1879  CG  PHE A 120      -4.640   1.326   5.008  1.00  0.00              
ATOM   1880  CD1 PHE A 120      -4.315   0.128   5.613  1.00  0.00              
ATOM   1881  CD2 PHE A 120      -5.819   1.952   5.377  1.00  0.00              
ATOM   1882  CE1 PHE A 120      -5.154  -0.418   6.562  1.00  0.00              
ATOM   1883  CE2 PHE A 120      -6.657   1.410   6.324  1.00  0.00              
ATOM   1884  CZ  PHE A 120      -6.322   0.218   6.919  1.00  0.00              
ATOM   1885  H   PHE A 120      -2.929   3.434   2.106  1.00  0.00              
ATOM   1886  HA  PHE A 120      -4.067   0.703   2.226  1.00  0.00              
ATOM   1887 1HB  PHE A 120      -2.763   1.612   4.124  1.00  0.00              
ATOM   1888 2HB  PHE A 120      -3.778   3.046   4.181  1.00  0.00              
ATOM   1889  HD1 PHE A 120      -3.391  -0.378   5.334  1.00  0.00              
ATOM   1890  HD2 PHE A 120      -6.080   2.896   4.902  1.00  0.00              
ATOM   1891  HE1 PHE A 120      -4.897  -1.362   7.038  1.00  0.00              
ATOM   1892  HE2 PHE A 120      -7.580   1.918   6.602  1.00  0.00              
ATOM   1893  HZ  PHE A 120      -6.977  -0.223   7.668  1.00  0.00              
ATOM   1894  N   CYS A 121      -6.441   0.863   2.229  1.00  0.00              
ATOM   1895  CA  CYS A 121      -7.899   0.995   2.198  1.00  0.00              
ATOM   1896  C   CYS A 121      -8.572  -0.239   2.793  1.00  0.00              
ATOM   1897  O   CYS A 121      -8.026  -1.338   2.810  1.00  0.00              
ATOM   1898  CB  CYS A 121      -8.424   1.289   0.785  1.00  0.00              
ATOM   1899  SG  CYS A 121      -7.991   0.117  -0.521  1.00  0.00              
ATOM   1900  H   CYS A 121      -6.028  -0.055   2.146  1.00  0.00              
ATOM   1901  HA  CYS A 121      -8.263   1.896   2.692  1.00  0.00              
ATOM   1902 1HB  CYS A 121      -9.513   1.336   0.815  1.00  0.00              
ATOM   1903 2HB  CYS A 121      -8.055   2.263   0.465  1.00  0.00              
ATOM   1904  N   GLU A 122      -9.677   0.023   3.486  1.00  0.00              
ATOM   1905  CA  GLU A 122     -10.443  -0.962   4.250  1.00  0.00              
ATOM   1906  C   GLU A 122     -11.509  -1.771   3.524  1.00  0.00              
ATOM   1907  O   GLU A 122     -11.696  -2.952   3.802  1.00  0.00              
ATOM   1908  CB  GLU A 122     -11.126  -0.259   5.425  1.00  0.00              
ATOM   1909  CG  GLU A 122     -10.173   0.275   6.481  1.00  0.00              
ATOM   1910  CD  GLU A 122     -10.879   0.982   7.604  1.00  0.00              
ATOM   1911  OE1 GLU A 122     -12.070   1.162   7.512  1.00  0.00              
ATOM   1912  OE2 GLU A 122     -10.228   1.342   8.555  1.00  0.00              
ATOM   1913  H   GLU A 122      -9.990   0.983   3.467  1.00  0.00              
ATOM   1914  HA  GLU A 122      -9.777  -1.743   4.619  1.00  0.00              
ATOM   1915 1HB  GLU A 122     -11.715   0.579   5.055  1.00  0.00              
ATOM   1916 2HB  GLU A 122     -11.811  -0.950   5.915  1.00  0.00              
ATOM   1917 1HG  GLU A 122      -9.602  -0.553   6.893  1.00  0.00              
ATOM   1918 2HG  GLU A 122      -9.475   0.962   6.007  1.00  0.00              
ATOM   1919  N   GLU A 123     -12.175  -1.160   2.559  1.00  0.00              
ATOM   1920  CA  GLU A 123     -13.263  -1.838   1.864  1.00  0.00              
ATOM   1921  C   GLU A 123     -12.835  -3.083   1.094  1.00  0.00              
ATOM   1922  O   GLU A 123     -11.809  -3.124   0.420  1.00  0.00              
ATOM   1923  CB  GLU A 123     -13.969  -0.885   0.887  1.00  0.00              
ATOM   1924  CG  GLU A 123     -15.170  -1.502   0.177  1.00  0.00              
ATOM   1925  CD  GLU A 123     -15.889  -0.544  -0.713  1.00  0.00              
ATOM   1926  OE1 GLU A 123     -15.485   0.587  -0.771  1.00  0.00              
ATOM   1927  OE2 GLU A 123     -16.844  -0.944  -1.336  1.00  0.00              
ATOM   1928  H   GLU A 123     -11.935  -0.215   2.294  1.00  0.00              
ATOM   1929  HA  GLU A 123     -13.994  -2.201   2.587  1.00  0.00              
ATOM   1930 1HB  GLU A 123     -14.311   0.000   1.423  1.00  0.00              
ATOM   1931 2HB  GLU A 123     -13.278  -0.545   0.125  1.00  0.00              
ATOM   1932 1HG  GLU A 123     -14.835  -2.343  -0.422  1.00  0.00              
ATOM   1933 2HG  GLU A 123     -15.866  -1.880   0.925  1.00  0.00              
ATOM   1934  N   ASP A 124     -13.739  -4.053   1.117  1.00  0.00              
ATOM   1935  CA  ASP A 124     -13.659  -5.340   0.447  1.00  0.00              
ATOM   1936  C   ASP A 124     -13.443  -5.086  -1.048  1.00  0.00              
ATOM   1937  O   ASP A 124     -14.269  -4.417  -1.669  1.00  0.00              
ATOM   1938  CB  ASP A 124     -14.979  -6.076   0.703  1.00  0.00              
ATOM   1939  CG  ASP A 124     -15.065  -7.497   0.204  1.00  0.00              
ATOM   1940  OD1 ASP A 124     -14.123  -7.949  -0.389  1.00  0.00              
ATOM   1941  OD2 ASP A 124     -16.080  -8.120   0.422  1.00  0.00              
ATOM   1942  H   ASP A 124     -14.556  -3.836   1.670  1.00  0.00              
ATOM   1943  HA  ASP A 124     -12.805  -5.902   0.827  1.00  0.00              
ATOM   1944 1HB  ASP A 124     -15.168  -6.102   1.776  1.00  0.00              
ATOM   1945 2HB  ASP A 124     -15.789  -5.520   0.231  1.00  0.00              
ATOM   1946  N   MET A 125     -12.346  -5.603  -1.621  1.00  0.00              
ATOM   1947  CA  MET A 125     -11.967  -5.351  -3.022  1.00  0.00              
ATOM   1948  C   MET A 125     -11.685  -3.879  -3.354  1.00  0.00              
ATOM   1949  O   MET A 125     -11.688  -3.500  -4.523  1.00  0.00              
ATOM   1950  CB  MET A 125     -13.049  -5.870  -3.978  1.00  0.00              
ATOM   1951  CG  MET A 125     -13.218  -7.377  -3.993  1.00  0.00              
ATOM   1952  SD  MET A 125     -14.414  -7.940  -5.212  1.00  0.00              
ATOM   1953  CE  MET A 125     -15.940  -7.461  -4.407  1.00  0.00              
ATOM   1954  H   MET A 125     -11.758  -6.194  -1.051  1.00  0.00              
ATOM   1955  HA  MET A 125     -11.033  -5.864  -3.252  1.00  0.00              
ATOM   1956 1HB  MET A 125     -14.014  -5.442  -3.721  1.00  0.00              
ATOM   1957 2HB  MET A 125     -12.818  -5.553  -4.995  1.00  0.00              
ATOM   1958 1HG  MET A 125     -12.261  -7.848  -4.213  1.00  0.00              
ATOM   1959 2HG  MET A 125     -13.546  -7.710  -3.011  1.00  0.00              
ATOM   1960 1HE  MET A 125     -16.786  -7.740  -5.035  1.00  0.00              
ATOM   1961 2HE  MET A 125     -16.018  -7.968  -3.445  1.00  0.00              
ATOM   1962 3HE  MET A 125     -15.945  -6.382  -4.251  1.00  0.00              
ATOM   1963  N   CYS A 126     -11.249  -3.077  -2.382  1.00  0.00              
ATOM   1964  CA  CYS A 126     -10.937  -1.675  -2.668  1.00  0.00              
ATOM   1965  C   CYS A 126      -9.710  -1.504  -3.555  1.00  0.00              
ATOM   1966  O   CYS A 126      -9.542  -0.458  -4.187  1.00  0.00              
ATOM   1967  CB  CYS A 126     -10.714  -0.863  -1.397  1.00  0.00              
ATOM   1968  SG  CYS A 126      -9.343  -1.366  -0.325  1.00  0.00              
ATOM   1969  H   CYS A 126     -11.129  -3.426  -1.442  1.00  0.00              
ATOM   1970  HA  CYS A 126     -11.768  -1.128  -3.113  1.00  0.00              
ATOM   1971 1HB  CYS A 126     -10.535   0.178  -1.667  1.00  0.00              
ATOM   1972 2HB  CYS A 126     -11.612  -0.903  -0.796  1.00  0.00              
ATOM   1973  N   ASN A 127      -8.851  -2.513  -3.606  1.00  0.00              
ATOM   1974  CA  ASN A 127      -7.681  -2.474  -4.465  1.00  0.00              
ATOM   1975  C   ASN A 127      -7.942  -3.051  -5.869  1.00  0.00              
ATOM   1976  O   ASN A 127      -7.024  -3.156  -6.687  1.00  0.00              
ATOM   1977  CB  ASN A 127      -6.547  -3.215  -3.790  1.00  0.00              
ATOM   1978  CG  ASN A 127      -6.849  -4.679  -3.636  1.00  0.00              
ATOM   1979  OD1 ASN A 127      -8.014  -5.092  -3.671  1.00  0.00              
ATOM   1980  ND2 ASN A 127      -5.821  -5.467  -3.468  1.00  0.00              
ATOM   1981  H   ASN A 127      -9.014  -3.329  -3.034  1.00  0.00              
ATOM   1982  HA  ASN A 127      -7.381  -1.439  -4.635  1.00  0.00              
ATOM   1983 1HB  ASN A 127      -5.633  -3.100  -4.370  1.00  0.00              
ATOM   1984 2HB  ASN A 127      -6.364  -2.782  -2.806  1.00  0.00              
ATOM   1985 1HD2 ASN A 127      -5.963  -6.450  -3.361  1.00  0.00              
ATOM   1986 2HD2 ASN A 127      -4.897  -5.087  -3.447  1.00  0.00              
ATOM   1987  N   SER A 128      -9.179  -3.452  -6.167  1.00  0.00              
ATOM   1988  CA  SER A 128      -9.460  -4.084  -7.452  1.00  0.00              
ATOM   1989  C   SER A 128      -9.588  -3.149  -8.653  1.00  0.00              
ATOM   1990  O   SER A 128      -9.338  -3.574  -9.781  1.00  0.00              
ATOM   1991  CB  SER A 128     -10.728  -4.908  -7.348  1.00  0.00              
ATOM   1992  OG  SER A 128     -11.856  -4.091  -7.197  1.00  0.00              
ATOM   1993  H   SER A 128      -9.933  -3.322  -5.507  1.00  0.00              
ATOM   1994  HA  SER A 128      -8.726  -4.841  -7.732  1.00  0.00              
ATOM   1995 1HB  SER A 128     -10.837  -5.518  -8.245  1.00  0.00              
ATOM   1996 2HB  SER A 128     -10.646  -5.581  -6.497  1.00  0.00              
ATOM   1997  HG  SER A 128     -11.888  -3.534  -7.978  1.00  0.00              
ATOM   1998  N   SER A 129      -9.957  -1.888  -8.438  1.00  0.00              
ATOM   1999  CA  SER A 129     -10.098  -1.017  -9.601  1.00  0.00              
ATOM   2000  C   SER A 129      -8.777  -0.380 -10.006  1.00  0.00              
ATOM   2001  O   SER A 129      -7.847  -0.279  -9.207  1.00  0.00              
ATOM   2002  CB  SER A 129     -11.116   0.077  -9.327  1.00  0.00              
ATOM   2003  OG  SER A 129     -10.664   0.960  -8.337  1.00  0.00              
ATOM   2004  H   SER A 129     -10.141  -1.514  -7.518  1.00  0.00              
ATOM   2005  HA  SER A 129     -10.535  -1.517 -10.466  1.00  0.00              
ATOM   2006 1HB  SER A 129     -11.311   0.630 -10.246  1.00  0.00              
ATOM   2007 2HB  SER A 129     -12.056  -0.374  -9.010  1.00  0.00              
ATOM   2008  HG  SER A 129     -11.365   1.612  -8.231  1.00  0.00              
ATOM   2009  N   LYS A 130      -8.709   0.042 -11.265  1.00  0.00              
ATOM   2010  CA  LYS A 130      -7.541   0.742 -11.786  1.00  0.00              
ATOM   2011  C   LYS A 130      -7.605   2.200 -11.351  1.00  0.00              
ATOM   2012  O   LYS A 130      -6.591   2.824 -11.036  1.00  0.00              
ATOM   2013  CB  LYS A 130      -7.467   0.617 -13.306  1.00  0.00              
ATOM   2014  CG  LYS A 130      -7.137  -0.785 -13.801  1.00  0.00              
ATOM   2015  CD  LYS A 130      -7.091  -0.837 -15.320  1.00  0.00              
ATOM   2016  CE  LYS A 130      -6.767  -2.239 -15.817  1.00  0.00              
ATOM   2017  NZ  LYS A 130      -6.756  -2.311 -17.303  1.00  0.00              
ATOM   2018  H   LYS A 130      -9.494  -0.130 -11.878  1.00  0.00              
ATOM   2019  HA  LYS A 130      -6.633   0.306 -11.369  1.00  0.00              
ATOM   2020 1HB  LYS A 130      -8.421   0.912 -13.743  1.00  0.00              
ATOM   2021 2HB  LYS A 130      -6.707   1.297 -13.691  1.00  0.00              
ATOM   2022 1HG  LYS A 130      -6.168  -1.092 -13.405  1.00  0.00              
ATOM   2023 2HG  LYS A 130      -7.893  -1.484 -13.444  1.00  0.00              
ATOM   2024 1HD  LYS A 130      -8.056  -0.531 -15.725  1.00  0.00              
ATOM   2025 2HD  LYS A 130      -6.329  -0.149 -15.685  1.00  0.00              
ATOM   2026 1HE  LYS A 130      -5.789  -2.531 -15.438  1.00  0.00              
ATOM   2027 2HE  LYS A 130      -7.515  -2.932 -15.432  1.00  0.00              
ATOM   2028 1HZ  LYS A 130      -6.539  -3.254 -17.593  1.00  0.00              
ATOM   2029 2HZ  LYS A 130      -7.665  -2.050 -17.661  1.00  0.00              
ATOM   2030 3HZ  LYS A 130      -6.058  -1.679 -17.667  1.00  0.00              
ATOM   2031  N   ASN A 131      -8.828   2.720 -11.328  1.00  0.00              
ATOM   2032  CA  ASN A 131      -9.100   4.097 -10.950  1.00  0.00              
ATOM   2033  C   ASN A 131      -9.219   4.215  -9.441  1.00  0.00              
ATOM   2034  O   ASN A 131     -10.205   3.794  -8.833  1.00  0.00              
ATOM   2035  CB  ASN A 131     -10.360   4.592 -11.633  1.00  0.00              
ATOM   2036  CG  ASN A 131     -10.633   6.055 -11.398  1.00  0.00              
ATOM   2037  OD1 ASN A 131     -10.319   6.641 -10.358  1.00  0.00              
ATOM   2038  ND2 ASN A 131     -11.232   6.675 -12.382  1.00  0.00              
ATOM   2039  H   ASN A 131      -9.598   2.120 -11.588  1.00  0.00              
ATOM   2040  HA  ASN A 131      -8.270   4.736 -11.256  1.00  0.00              
ATOM   2041 1HB  ASN A 131     -10.280   4.424 -12.708  1.00  0.00              
ATOM   2042 2HB  ASN A 131     -11.212   4.017 -11.271  1.00  0.00              
ATOM   2043 1HD2 ASN A 131     -11.448   7.648 -12.302  1.00  0.00              
ATOM   2044 2HD2 ASN A 131     -11.475   6.176 -13.213  1.00  0.00              
ATOM   2045  N   LEU A 132      -8.247   4.920  -8.870  1.00  0.00              
ATOM   2046  CA  LEU A 132      -8.086   5.155  -7.440  1.00  0.00              
ATOM   2047  C   LEU A 132      -9.177   5.984  -6.770  1.00  0.00              
ATOM   2048  O   LEU A 132      -9.216   6.084  -5.548  1.00  0.00              
ATOM   2049  CB  LEU A 132      -6.746   5.843  -7.192  1.00  0.00              
ATOM   2050  CG  LEU A 132      -5.496   5.011  -7.480  1.00  0.00              
ATOM   2051  CD1 LEU A 132      -4.264   5.889  -7.311  1.00  0.00              
ATOM   2052  CD2 LEU A 132      -5.467   3.820  -6.536  1.00  0.00              
ATOM   2053  H   LEU A 132      -7.575   5.315  -9.512  1.00  0.00              
ATOM   2054  HA  LEU A 132      -8.126   4.206  -6.907  1.00  0.00              
ATOM   2055 1HB  LEU A 132      -6.694   6.736  -7.812  1.00  0.00              
ATOM   2056 2HB  LEU A 132      -6.701   6.147  -6.157  1.00  0.00              
ATOM   2057  HG  LEU A 132      -5.516   4.658  -8.511  1.00  0.00              
ATOM   2058 1HD1 LEU A 132      -3.368   5.303  -7.515  1.00  0.00              
ATOM   2059 2HD1 LEU A 132      -4.316   6.726  -8.008  1.00  0.00              
ATOM   2060 3HD1 LEU A 132      -4.225   6.268  -6.290  1.00  0.00              
ATOM   2061 1HD2 LEU A 132      -4.578   3.220  -6.734  1.00  0.00              
ATOM   2062 2HD2 LEU A 132      -5.442   4.174  -5.505  1.00  0.00              
ATOM   2063 3HD2 LEU A 132      -6.358   3.212  -6.690  1.00  0.00              
ATOM   2064  N   HIS A 133     -10.069   6.593  -7.528  1.00  0.00              
ATOM   2065  CA  HIS A 133     -11.077   7.436  -6.920  1.00  0.00              
ATOM   2066  C   HIS A 133     -12.466   6.807  -6.899  1.00  0.00              
ATOM   2067  O   HIS A 133     -13.462   7.524  -6.982  1.00  0.00              
ATOM   2068  CB  HIS A 133     -11.097   8.752  -7.681  1.00  0.00              
ATOM   2069  CG  HIS A 133      -9.780   9.459  -7.617  1.00  0.00              
ATOM   2070  ND1 HIS A 133      -9.310  10.079  -6.483  1.00  0.00              
ATOM   2071  CD2 HIS A 133      -8.833   9.638  -8.566  1.00  0.00              
ATOM   2072  CE1 HIS A 133      -8.126  10.611  -6.736  1.00  0.00              
ATOM   2073  NE2 HIS A 133      -7.814  10.358  -7.993  1.00  0.00              
ATOM   2074  H   HIS A 133     -10.061   6.481  -8.532  1.00  0.00              
ATOM   2075  HA  HIS A 133     -10.829   7.606  -5.873  1.00  0.00              
ATOM   2076 1HB  HIS A 133     -11.352   8.567  -8.725  1.00  0.00              
ATOM   2077 2HB  HIS A 133     -11.869   9.401  -7.268  1.00  0.00              
ATOM   2078  HD2 HIS A 133      -8.871   9.279  -9.595  1.00  0.00              
ATOM   2079  HE1 HIS A 133      -7.510  11.165  -6.027  1.00  0.00              
ATOM   2080  HE2 HIS A 133      -6.966  10.645  -8.461  1.00  0.00              
ATOM   2081  N   THR A 134     -12.561   5.487  -7.078  1.00  0.00              
ATOM   2082  CA  THR A 134     -13.884   4.863  -7.137  1.00  0.00              
ATOM   2083  C   THR A 134     -14.464   4.100  -5.940  1.00  0.00              
ATOM   2084  O   THR A 134     -15.678   3.895  -5.915  1.00  0.00              
ATOM   2085  CB  THR A 134     -13.925   3.897  -8.333  1.00  0.00              
ATOM   2086  OG1 THR A 134     -12.944   2.867  -8.144  1.00  0.00              
ATOM   2087  CG2 THR A 134     -13.638   4.651  -9.619  1.00  0.00              
ATOM   2088  H   THR A 134     -11.739   4.908  -7.174  1.00  0.00              
ATOM   2089  HA  THR A 134     -14.649   5.630  -7.259  1.00  0.00              
ATOM   2090  HB  THR A 134     -14.912   3.438  -8.394  1.00  0.00              
ATOM   2091  HG1 THR A 134     -13.136   2.388  -7.335  1.00  0.00              
ATOM   2092 1HG2 THR A 134     -13.669   3.960 -10.461  1.00  0.00              
ATOM   2093 2HG2 THR A 134     -14.387   5.429  -9.760  1.00  0.00              
ATOM   2094 3HG2 THR A 134     -12.650   5.103  -9.557  1.00  0.00              
ATOM   2095  N   ASN A 135     -13.676   3.662  -4.959  1.00  0.00              
ATOM   2096  CA  ASN A 135     -14.308   2.842  -3.917  1.00  0.00              
ATOM   2097  C   ASN A 135     -14.752   3.630  -2.686  1.00  0.00              
ATOM   2098  O   ASN A 135     -14.205   4.670  -2.342  1.00  0.00              
ATOM   2099  CB  ASN A 135     -13.356   1.735  -3.506  1.00  0.00              
ATOM   2100  CG  ASN A 135     -13.198   0.763  -4.647  1.00  0.00              
ATOM   2101  OD1 ASN A 135     -14.193   0.226  -5.147  1.00  0.00              
ATOM   2102  ND2 ASN A 135     -11.990   0.511  -5.083  1.00  0.00              
ATOM   2103  H   ASN A 135     -12.688   3.861  -4.897  1.00  0.00              
ATOM   2104  HA  ASN A 135     -15.225   2.395  -4.304  1.00  0.00              
ATOM   2105 1HB  ASN A 135     -12.393   2.161  -3.236  1.00  0.00              
ATOM   2106 2HB  ASN A 135     -13.743   1.226  -2.624  1.00  0.00              
ATOM   2107 1HD2 ASN A 135     -11.857  -0.131  -5.839  1.00  0.00              
ATOM   2108 2HD2 ASN A 135     -11.188   0.948  -4.675  1.00  0.00              
ATOM   2109  N   GLY A 136     -15.560   3.009  -1.831  1.00  0.00              
ATOM   2110  CA  GLY A 136     -16.148   3.724  -0.693  1.00  0.00              
ATOM   2111  C   GLY A 136     -15.137   4.234   0.332  1.00  0.00              
ATOM   2112  O   GLY A 136     -15.408   5.208   1.034  1.00  0.00              
ATOM   2113  H   GLY A 136     -15.775   2.031  -1.962  1.00  0.00              
ATOM   2114 1HA  GLY A 136     -16.698   4.590  -1.062  1.00  0.00              
ATOM   2115 2HA  GLY A 136     -16.831   3.058  -0.168  1.00  0.00              
ATOM   2116  N   CYS A 137     -13.969   3.610   0.414  1.00  0.00              
ATOM   2117  CA  CYS A 137     -12.952   4.087   1.335  1.00  0.00              
ATOM   2118  C   CYS A 137     -11.881   4.848   0.578  1.00  0.00              
ATOM   2119  O   CYS A 137     -11.712   6.054   0.764  1.00  0.00              
ATOM   2120  CB  CYS A 137     -12.310   2.924   2.097  1.00  0.00              
ATOM   2121  SG  CYS A 137     -13.441   2.058   3.209  1.00  0.00              
ATOM   2122  H   CYS A 137     -13.774   2.801  -0.159  1.00  0.00              
ATOM   2123  HA  CYS A 137     -13.353   4.692   2.148  1.00  0.00              
ATOM   2124 1HB  CYS A 137     -11.914   2.200   1.385  1.00  0.00              
ATOM   2125 2HB  CYS A 137     -11.474   3.298   2.688  1.00  0.00              
ATOM   2126  HG  CYS A 137     -13.730   3.113   3.964  1.00  0.00              
ATOM   2127  N   GLN A 138     -11.354   4.176  -0.444  1.00  0.00              
ATOM   2128  CA  GLN A 138     -10.257   4.641  -1.279  1.00  0.00              
ATOM   2129  C   GLN A 138     -10.571   5.981  -1.967  1.00  0.00              
ATOM   2130  O   GLN A 138      -9.716   6.856  -2.072  1.00  0.00              
ATOM   2131  CB  GLN A 138      -9.940   3.566  -2.318  1.00  0.00              
ATOM   2132  CG  GLN A 138      -8.734   3.860  -3.172  1.00  0.00              
ATOM   2133  CD  GLN A 138      -8.441   2.750  -4.161  1.00  0.00              
ATOM   2134  OE1 GLN A 138      -9.218   2.507  -5.088  1.00  0.00              
ATOM   2135  NE2 GLN A 138      -7.316   2.070  -3.968  1.00  0.00              
ATOM   2136  H   GLN A 138     -11.768   3.274  -0.633  1.00  0.00              
ATOM   2137  HA  GLN A 138      -9.380   4.827  -0.659  1.00  0.00              
ATOM   2138 1HB  GLN A 138      -9.769   2.614  -1.816  1.00  0.00              
ATOM   2139 2HB  GLN A 138     -10.793   3.438  -2.979  1.00  0.00              
ATOM   2140 1HG  GLN A 138      -8.918   4.770  -3.724  1.00  0.00              
ATOM   2141 2HG  GLN A 138      -7.864   3.981  -2.526  1.00  0.00              
ATOM   2142 1HE2 GLN A 138      -7.068   1.325  -4.588  1.00  0.00              
ATOM   2143 2HE2 GLN A 138      -6.716   2.303  -3.202  1.00  0.00              
ATOM   2144  N   LEU A 139     -11.822   6.172  -2.401  1.00  0.00              
ATOM   2145  CA  LEU A 139     -12.287   7.414  -3.037  1.00  0.00              
ATOM   2146  C   LEU A 139     -11.935   8.653  -2.230  1.00  0.00              
ATOM   2147  O   LEU A 139     -11.511   9.652  -2.804  1.00  0.00              
ATOM   2148  CB  LEU A 139     -13.803   7.405  -3.262  1.00  0.00              
ATOM   2149  CG  LEU A 139     -14.391   8.607  -4.013  1.00  0.00              
ATOM   2150  CD1 LEU A 139     -15.688   8.174  -4.685  1.00  0.00              
ATOM   2151  CD2 LEU A 139     -14.626   9.753  -3.047  1.00  0.00              
ATOM   2152  H   LEU A 139     -12.472   5.409  -2.277  1.00  0.00              
ATOM   2153  HA  LEU A 139     -11.792   7.539  -3.999  1.00  0.00              
ATOM   2154 1HB  LEU A 139     -14.066   6.513  -3.826  1.00  0.00              
ATOM   2155 2HB  LEU A 139     -14.298   7.356  -2.293  1.00  0.00              
ATOM   2156  HG  LEU A 139     -13.701   8.933  -4.792  1.00  0.00              
ATOM   2157 1HD1 LEU A 139     -16.118   9.019  -5.223  1.00  0.00              
ATOM   2158 2HD1 LEU A 139     -15.484   7.365  -5.386  1.00  0.00              
ATOM   2159 3HD1 LEU A 139     -16.392   7.830  -3.928  1.00  0.00              
ATOM   2160 1HD2 LEU A 139     -15.043  10.605  -3.585  1.00  0.00              
ATOM   2161 2HD2 LEU A 139     -15.323   9.436  -2.271  1.00  0.00              
ATOM   2162 3HD2 LEU A 139     -13.682  10.044  -2.588  1.00  0.00              
ATOM   2163  N   HIS A 140     -12.085   8.593  -0.910  1.00  0.00              
ATOM   2164  CA  HIS A 140     -11.799   9.746  -0.073  1.00  0.00              
ATOM   2165  C   HIS A 140     -10.350   9.802   0.378  1.00  0.00              
ATOM   2166  O   HIS A 140      -9.672  10.824   0.282  1.00  0.00              
ATOM   2167  CB  HIS A 140     -12.713   9.709   1.151  1.00  0.00              
ATOM   2168  CG  HIS A 140     -14.163   9.883   0.831  1.00  0.00              
ATOM   2169  ND1 HIS A 140     -14.700  11.087   0.428  1.00  0.00              
ATOM   2170  CD2 HIS A 140     -15.188   9.000   0.857  1.00  0.00              
ATOM   2171  CE1 HIS A 140     -15.996  10.937   0.219  1.00  0.00              
ATOM   2172  NE2 HIS A 140     -16.317   9.681   0.472  1.00  0.00              
ATOM   2173  H   HIS A 140     -12.402   7.737  -0.477  1.00  0.00              
ATOM   2174  HA  HIS A 140     -11.962  10.661  -0.642  1.00  0.00              
ATOM   2175 1HB  HIS A 140     -12.592   8.756   1.667  1.00  0.00              
ATOM   2176 2HB  HIS A 140     -12.423  10.496   1.846  1.00  0.00              
ATOM   2177  HD2 HIS A 140     -15.130   7.947   1.133  1.00  0.00              
ATOM   2178  HE1 HIS A 140     -16.684  11.717  -0.108  1.00  0.00              
ATOM   2179  HE2 HIS A 140     -17.242   9.280   0.397  1.00  0.00              
ATOM   2180  N   LEU A 141      -9.764   8.620   0.510  1.00  0.00              
ATOM   2181  CA  LEU A 141      -8.378   8.467   0.921  1.00  0.00              
ATOM   2182  C   LEU A 141      -7.321   8.920  -0.086  1.00  0.00              
ATOM   2183  O   LEU A 141      -6.253   9.390   0.306  1.00  0.00              
ATOM   2184  CB  LEU A 141      -8.135   7.002   1.260  1.00  0.00              
ATOM   2185  CG  LEU A 141      -8.869   6.514   2.519  1.00  0.00              
ATOM   2186  CD1 LEU A 141      -8.692   5.018   2.656  1.00  0.00              
ATOM   2187  CD2 LEU A 141      -8.321   7.249   3.729  1.00  0.00              
ATOM   2188  H   LEU A 141     -10.313   7.795   0.314  1.00  0.00              
ATOM   2189  HA  LEU A 141      -8.183   9.096   1.789  1.00  0.00              
ATOM   2190 1HB  LEU A 141      -8.455   6.394   0.418  1.00  0.00              
ATOM   2191 2HB  LEU A 141      -7.066   6.850   1.406  1.00  0.00              
ATOM   2192  HG  LEU A 141      -9.937   6.713   2.427  1.00  0.00              
ATOM   2193 1HD1 LEU A 141      -9.212   4.670   3.548  1.00  0.00              
ATOM   2194 2HD1 LEU A 141      -9.105   4.520   1.779  1.00  0.00              
ATOM   2195 3HD1 LEU A 141      -7.635   4.796   2.739  1.00  0.00              
ATOM   2196 1HD2 LEU A 141      -8.839   6.908   4.627  1.00  0.00              
ATOM   2197 2HD2 LEU A 141      -7.255   7.045   3.826  1.00  0.00              
ATOM   2198 3HD2 LEU A 141      -8.476   8.321   3.606  1.00  0.00              
ATOM   2199  N   ILE A 142      -7.590   8.758  -1.380  1.00  0.00              
ATOM   2200  CA  ILE A 142      -6.560   9.055  -2.365  1.00  0.00              
ATOM   2201  C   ILE A 142      -6.417  10.513  -2.787  1.00  0.00              
ATOM   2202  O   ILE A 142      -5.294  10.994  -2.779  1.00  0.00              
ATOM   2203  CB  ILE A 142      -6.763   8.237  -3.645  1.00  0.00              
ATOM   2204  CG1 ILE A 142      -6.670   6.747  -3.297  1.00  0.00              
ATOM   2205  CG2 ILE A 142      -5.723   8.649  -4.676  1.00  0.00              
ATOM   2206  CD1 ILE A 142      -5.358   6.352  -2.664  1.00  0.00              
ATOM   2207  H   ILE A 142      -8.493   8.433  -1.695  1.00  0.00              
ATOM   2208  HA  ILE A 142      -5.570   8.854  -1.958  1.00  0.00              
ATOM   2209  HB  ILE A 142      -7.756   8.413  -4.048  1.00  0.00              
ATOM   2210 1HG1 ILE A 142      -7.473   6.492  -2.614  1.00  0.00              
ATOM   2211 2HG1 ILE A 142      -6.805   6.162  -4.198  1.00  0.00              
ATOM   2212 1HG2 ILE A 142      -5.860   8.071  -5.588  1.00  0.00              
ATOM   2213 2HG2 ILE A 142      -5.833   9.708  -4.902  1.00  0.00              
ATOM   2214 3HG2 ILE A 142      -4.725   8.465  -4.280  1.00  0.00              
ATOM   2215 1HD1 ILE A 142      -5.366   5.284  -2.446  1.00  0.00              
ATOM   2216 2HD1 ILE A 142      -4.541   6.576  -3.350  1.00  0.00              
ATOM   2217 3HD1 ILE A 142      -5.218   6.909  -1.739  1.00  0.00              
ATOM   2218  N   PRO A 143      -7.458  11.350  -2.926  1.00  0.00              
ATOM   2219  CA  PRO A 143      -7.300  12.778  -3.169  1.00  0.00              
ATOM   2220  C   PRO A 143      -6.477  13.441  -2.070  1.00  0.00              
ATOM   2221  O   PRO A 143      -5.709  14.370  -2.325  1.00  0.00              
ATOM   2222  CB  PRO A 143      -8.751  13.266  -3.165  1.00  0.00              
ATOM   2223  CG  PRO A 143      -9.532  12.075  -3.624  1.00  0.00              
ATOM   2224  CD  PRO A 143      -8.834  10.876  -3.025  1.00  0.00              
ATOM   2225  HA  PRO A 143      -6.753  12.994  -4.099  1.00  0.00              
ATOM   2226 1HB  PRO A 143      -9.033  13.601  -2.155  1.00  0.00              
ATOM   2227 2HB  PRO A 143      -8.859  14.134  -3.832  1.00  0.00              
ATOM   2228 1HG  PRO A 143     -10.576  12.157  -3.289  1.00  0.00              
ATOM   2229 2HG  PRO A 143      -9.547  12.041  -4.720  1.00  0.00              
ATOM   2230 1HD  PRO A 143      -9.266  10.656  -2.045  1.00  0.00              
ATOM   2231 2HD  PRO A 143      -8.942  10.017  -3.698  1.00  0.00              
ATOM   2232  N   ILE A 144      -6.582  12.894  -0.859  1.00  0.00              
ATOM   2233  CA  ILE A 144      -5.818  13.370   0.267  1.00  0.00              
ATOM   2234  C   ILE A 144      -4.371  12.962   0.063  1.00  0.00              
ATOM   2235  O   ILE A 144      -3.464  13.764   0.267  1.00  0.00              
ATOM   2236  CB  ILE A 144      -6.357  12.806   1.586  1.00  0.00              
ATOM   2237  CG1 ILE A 144      -7.764  13.342   1.845  1.00  0.00              
ATOM   2238  CG2 ILE A 144      -5.403  13.173   2.713  1.00  0.00              
ATOM   2239  CD1 ILE A 144      -8.473  12.624   2.971  1.00  0.00              
ATOM   2240  H   ILE A 144      -7.219  12.121  -0.730  1.00  0.00              
ATOM   2241  HA  ILE A 144      -5.831  14.459   0.307  1.00  0.00              
ATOM   2242  HB  ILE A 144      -6.437  11.722   1.517  1.00  0.00              
ATOM   2243 1HG1 ILE A 144      -7.695  14.402   2.085  1.00  0.00              
ATOM   2244 2HG1 ILE A 144      -8.351  13.237   0.932  1.00  0.00              
ATOM   2245 1HG2 ILE A 144      -5.782  12.776   3.654  1.00  0.00              
ATOM   2246 2HG2 ILE A 144      -4.421  12.752   2.511  1.00  0.00              
ATOM   2247 3HG2 ILE A 144      -5.324  14.258   2.784  1.00  0.00              
ATOM   2248 1HD1 ILE A 144      -9.467  13.050   3.105  1.00  0.00              
ATOM   2249 2HD1 ILE A 144      -8.562  11.564   2.730  1.00  0.00              
ATOM   2250 3HD1 ILE A 144      -7.902  12.739   3.892  1.00  0.00              
ATOM   2251  N   ALA A 145      -4.174  11.702  -0.335  1.00  0.00              
ATOM   2252  CA  ALA A 145      -2.847  11.151  -0.581  1.00  0.00              
ATOM   2253  C   ALA A 145      -2.160  11.937  -1.690  1.00  0.00              
ATOM   2254  O   ALA A 145      -0.974  12.232  -1.584  1.00  0.00              
ATOM   2255  CB  ALA A 145      -2.937   9.682  -0.969  1.00  0.00              
ATOM   2256  H   ALA A 145      -4.984  11.113  -0.469  1.00  0.00              
ATOM   2257  HA  ALA A 145      -2.253  11.252   0.327  1.00  0.00              
ATOM   2258 1HB  ALA A 145      -1.943   9.311  -1.209  1.00  0.00              
ATOM   2259 2HB  ALA A 145      -3.347   9.108  -0.138  1.00  0.00              
ATOM   2260 3HB  ALA A 145      -3.583   9.569  -1.835  1.00  0.00              
ATOM   2261  N   VAL A 146      -2.922  12.388  -2.686  1.00  0.00              
ATOM   2262  CA  VAL A 146      -2.386  13.185  -3.779  1.00  0.00              
ATOM   2263  C   VAL A 146      -1.896  14.534  -3.292  1.00  0.00              
ATOM   2264  O   VAL A 146      -0.749  14.909  -3.531  1.00  0.00              
ATOM   2265  CB  VAL A 146      -3.447  13.409  -4.875  1.00  0.00              
ATOM   2266  CG1 VAL A 146      -2.929  14.414  -5.893  1.00  0.00              
ATOM   2267  CG2 VAL A 146      -3.790  12.081  -5.533  1.00  0.00              
ATOM   2268  H   VAL A 146      -3.907  12.165  -2.677  1.00  0.00              
ATOM   2269  HA  VAL A 146      -1.507  12.713  -4.220  1.00  0.00              
ATOM   2270  HB  VAL A 146      -4.346  13.835  -4.431  1.00  0.00              
ATOM   2271 1HG1 VAL A 146      -3.682  14.570  -6.666  1.00  0.00              
ATOM   2272 2HG1 VAL A 146      -2.719  15.360  -5.395  1.00  0.00              
ATOM   2273 3HG1 VAL A 146      -2.016  14.031  -6.348  1.00  0.00              
ATOM   2274 1HG2 VAL A 146      -4.540  12.241  -6.306  1.00  0.00              
ATOM   2275 2HG2 VAL A 146      -2.892  11.654  -5.981  1.00  0.00              
ATOM   2276 3HG2 VAL A 146      -4.182  11.392  -4.792  1.00  0.00              
ATOM   2277  N   ALA A 147      -2.697  15.166  -2.434  1.00  0.00              
ATOM   2278  CA  ALA A 147      -2.348  16.472  -1.887  1.00  0.00              
ATOM   2279  C   ALA A 147      -1.070  16.393  -1.058  1.00  0.00              
ATOM   2280  O   ALA A 147      -0.156  17.197  -1.240  1.00  0.00              
ATOM   2281  CB  ALA A 147      -3.502  17.009  -1.057  1.00  0.00              
ATOM   2282  H   ALA A 147      -3.565  14.732  -2.155  1.00  0.00              
ATOM   2283  HA  ALA A 147      -2.160  17.158  -2.713  1.00  0.00              
ATOM   2284 1HB  ALA A 147      -3.241  17.991  -0.662  1.00  0.00              
ATOM   2285 2HB  ALA A 147      -4.391  17.094  -1.682  1.00  0.00              
ATOM   2286 3HB  ALA A 147      -3.704  16.329  -0.231  1.00  0.00              
ATOM   2287  N   VAL A 148      -0.961  15.340  -0.253  1.00  0.00              
ATOM   2288  CA  VAL A 148       0.177  15.126   0.628  1.00  0.00              
ATOM   2289  C   VAL A 148       1.431  14.743  -0.131  1.00  0.00              
ATOM   2290  O   VAL A 148       2.487  15.345   0.062  1.00  0.00              
ATOM   2291  CB  VAL A 148      -0.129  14.023   1.656  1.00  0.00              
ATOM   2292  CG1 VAL A 148       1.137  13.690   2.432  1.00  0.00              
ATOM   2293  CG2 VAL A 148      -1.247  14.499   2.573  1.00  0.00              
ATOM   2294  H   VAL A 148      -1.710  14.663  -0.262  1.00  0.00              
ATOM   2295  HA  VAL A 148       0.452  16.043   1.150  1.00  0.00              
ATOM   2296  HB  VAL A 148      -0.441  13.114   1.143  1.00  0.00              
ATOM   2297 1HG1 VAL A 148       0.921  12.908   3.161  1.00  0.00              
ATOM   2298 2HG1 VAL A 148       1.907  13.340   1.744  1.00  0.00              
ATOM   2299 3HG1 VAL A 148       1.491  14.581   2.951  1.00  0.00              
ATOM   2300 1HG2 VAL A 148      -1.471  13.723   3.304  1.00  0.00              
ATOM   2301 2HG2 VAL A 148      -0.931  15.406   3.089  1.00  0.00              
ATOM   2302 3HG2 VAL A 148      -2.140  14.711   1.992  1.00  0.00              
ATOM   2303  N   SER A 149       1.285  13.821  -1.079  1.00  0.00              
ATOM   2304  CA  SER A 149       2.434  13.371  -1.841  1.00  0.00              
ATOM   2305  C   SER A 149       3.014  14.466  -2.707  1.00  0.00              
ATOM   2306  O   SER A 149       4.213  14.433  -2.969  1.00  0.00              
ATOM   2307  CB  SER A 149       2.044  12.193  -2.713  1.00  0.00              
ATOM   2308  OG  SER A 149       1.133  12.579  -3.704  1.00  0.00              
ATOM   2309  H   SER A 149       0.377  13.426  -1.278  1.00  0.00              
ATOM   2310  HA  SER A 149       3.226  12.949  -1.221  1.00  0.00              
ATOM   2311 1HB  SER A 149       2.936  11.775  -3.178  1.00  0.00              
ATOM   2312 2HB  SER A 149       1.603  11.413  -2.093  1.00  0.00              
ATOM   2313  HG  SER A 149       0.938  11.786  -4.208  1.00  0.00              
ATOM   2314  N   TRP A 150       2.162  15.408  -3.123  1.00  0.00              
ATOM   2315  CA  TRP A 150       2.563  16.560  -3.914  1.00  0.00              
ATOM   2316  C   TRP A 150       3.413  17.480  -3.071  1.00  0.00              
ATOM   2317  O   TRP A 150       4.475  17.916  -3.505  1.00  0.00              
ATOM   2318  CB  TRP A 150       1.340  17.311  -4.436  1.00  0.00              
ATOM   2319  CG  TRP A 150       1.672  18.499  -5.287  1.00  0.00              
ATOM   2320  CD1 TRP A 150       1.944  18.480  -6.622  1.00  0.00              
ATOM   2321  CD2 TRP A 150       1.771  19.885  -4.879  1.00  0.00              
ATOM   2322  NE1 TRP A 150       2.205  19.746  -7.073  1.00  0.00              
ATOM   2323  CE2 TRP A 150       2.103  20.622  -6.024  1.00  0.00              
ATOM   2324  CE3 TRP A 150       1.608  20.553  -3.660  1.00  0.00              
ATOM   2325  CZ2 TRP A 150       2.277  21.993  -5.986  1.00  0.00              
ATOM   2326  CZ3 TRP A 150       1.782  21.931  -3.626  1.00  0.00              
ATOM   2327  CH2 TRP A 150       2.107  22.632  -4.758  1.00  0.00              
ATOM   2328  H   TRP A 150       1.191  15.301  -2.867  1.00  0.00              
ATOM   2329  HA  TRP A 150       3.166  16.235  -4.762  1.00  0.00              
ATOM   2330 1HB  TRP A 150       0.722  16.634  -5.026  1.00  0.00              
ATOM   2331 2HB  TRP A 150       0.738  17.655  -3.597  1.00  0.00              
ATOM   2332  HD1 TRP A 150       1.953  17.586  -7.242  1.00  0.00              
ATOM   2333  HE1 TRP A 150       2.436  19.996  -8.024  1.00  0.00              
ATOM   2334  HE3 TRP A 150       1.347  20.002  -2.758  1.00  0.00              
ATOM   2335  HZ2 TRP A 150       2.536  22.567  -6.875  1.00  0.00              
ATOM   2336  HZ3 TRP A 150       1.655  22.444  -2.673  1.00  0.00              
ATOM   2337  HH2 TRP A 150       2.236  23.712  -4.693  1.00  0.00              
ATOM   2338  N   LEU A 151       2.965  17.713  -1.837  1.00  0.00              
ATOM   2339  CA  LEU A 151       3.669  18.564  -0.886  1.00  0.00              
ATOM   2340  C   LEU A 151       5.046  18.019  -0.564  1.00  0.00              
ATOM   2341  O   LEU A 151       6.000  18.787  -0.470  1.00  0.00              
ATOM   2342  CB  LEU A 151       2.858  18.703   0.408  1.00  0.00              
ATOM   2343  CG  LEU A 151       1.574  19.530   0.315  1.00  0.00              
ATOM   2344  CD1 LEU A 151       0.796  19.392   1.615  1.00  0.00              
ATOM   2345  CD2 LEU A 151       1.942  20.977   0.034  1.00  0.00              
ATOM   2346  H   LEU A 151       2.098  17.276  -1.558  1.00  0.00              
ATOM   2347  HA  LEU A 151       3.825  19.549  -1.324  1.00  0.00              
ATOM   2348 1HB  LEU A 151       2.580  17.710   0.754  1.00  0.00              
ATOM   2349 2HB  LEU A 151       3.490  19.165   1.166  1.00  0.00              
ATOM   2350  HG  LEU A 151       0.945  19.153  -0.488  1.00  0.00              
ATOM   2351 1HD1 LEU A 151      -0.121  19.979   1.555  1.00  0.00              
ATOM   2352 2HD1 LEU A 151       0.544  18.344   1.780  1.00  0.00              
ATOM   2353 3HD1 LEU A 151       1.404  19.754   2.443  1.00  0.00              
ATOM   2354 1HD2 LEU A 151       1.034  21.577  -0.035  1.00  0.00              
ATOM   2355 2HD2 LEU A 151       2.567  21.357   0.843  1.00  0.00              
ATOM   2356 3HD2 LEU A 151       2.489  21.038  -0.905  1.00  0.00              
ATOM   2357  N   MET A 152       5.183  16.695  -0.541  1.00  0.00              
ATOM   2358  CA  MET A 152       6.470  16.081  -0.253  1.00  0.00              
ATOM   2359  C   MET A 152       7.376  16.119  -1.480  1.00  0.00              
ATOM   2360  O   MET A 152       8.565  16.431  -1.404  1.00  0.00              
ATOM   2361  CB  MET A 152       6.260  14.655   0.221  1.00  0.00              
ATOM   2362  CG  MET A 152       5.571  14.542   1.574  1.00  0.00              
ATOM   2363  SD  MET A 152       6.466  15.402   2.882  1.00  0.00              
ATOM   2364  CE  MET A 152       7.948  14.404   2.989  1.00  0.00              
ATOM   2365  H   MET A 152       4.386  16.103  -0.725  1.00  0.00              
ATOM   2366  HA  MET A 152       6.981  16.639   0.531  1.00  0.00              
ATOM   2367 1HB  MET A 152       5.660  14.115  -0.510  1.00  0.00              
ATOM   2368 2HB  MET A 152       7.224  14.149   0.291  1.00  0.00              
ATOM   2369 1HG  MET A 152       4.569  14.962   1.508  1.00  0.00              
ATOM   2370 2HG  MET A 152       5.482  13.492   1.851  1.00  0.00              
ATOM   2371 1HE  MET A 152       8.605  14.810   3.758  1.00  0.00              
ATOM   2372 2HE  MET A 152       7.678  13.381   3.245  1.00  0.00              
ATOM   2373 3HE  MET A 152       8.464  14.415   2.029  1.00  0.00              
ATOM   2374  N   GLY A 153       6.742  16.176  -2.652  1.00  0.00              
ATOM   2375  CA  GLY A 153       7.480  16.307  -3.901  1.00  0.00              
ATOM   2376  C   GLY A 153       8.073  17.704  -3.987  1.00  0.00              
ATOM   2377  O   GLY A 153       9.182  17.891  -4.488  1.00  0.00              
ATOM   2378  H   GLY A 153       5.734  16.128  -2.679  1.00  0.00              
ATOM   2379 1HA  GLY A 153       8.275  15.562  -3.925  1.00  0.00              
ATOM   2380 2HA  GLY A 153       6.801  16.138  -4.736  1.00  0.00              
ATOM   2381  N   GLN A 154       7.316  18.674  -3.473  1.00  0.00              
ATOM   2382  CA  GLN A 154       7.699  20.074  -3.482  1.00  0.00              
ATOM   2383  C   GLN A 154       8.615  20.395  -2.317  1.00  0.00              
ATOM   2384  O   GLN A 154       9.463  21.279  -2.409  1.00  0.00              
ATOM   2385  CB  GLN A 154       6.461  20.972  -3.436  1.00  0.00              
ATOM   2386  CG  GLN A 154       5.545  20.844  -4.636  1.00  0.00              
ATOM   2387  CD  GLN A 154       6.218  21.225  -5.936  1.00  0.00              
ATOM   2388  OE1 GLN A 154       6.815  22.299  -6.050  1.00  0.00              
ATOM   2389  NE2 GLN A 154       6.126  20.346  -6.927  1.00  0.00              
ATOM   2390  H   GLN A 154       6.434  18.408  -3.059  1.00  0.00              
ATOM   2391  HA  GLN A 154       8.261  20.293  -4.390  1.00  0.00              
ATOM   2392 1HB  GLN A 154       5.877  20.740  -2.545  1.00  0.00              
ATOM   2393 2HB  GLN A 154       6.771  22.014  -3.363  1.00  0.00              
ATOM   2394 1HG  GLN A 154       5.212  19.813  -4.723  1.00  0.00              
ATOM   2395 2HG  GLN A 154       4.691  21.499  -4.492  1.00  0.00              
ATOM   2396 1HE2 GLN A 154       6.552  20.542  -7.811  1.00  0.00              
ATOM   2397 2HE2 GLN A 154       5.632  19.487  -6.790  1.00  0.00              
ATOM   2398  N   LEU A 155       8.617  19.525  -1.309  1.00  0.00              
ATOM   2399  CA  LEU A 155       9.522  19.697  -0.186  1.00  0.00              
ATOM   2400  C   LEU A 155      10.946  19.470  -0.645  1.00  0.00              
ATOM   2401  O   LEU A 155      11.868  20.202  -0.286  1.00  0.00              
ATOM   2402  CB  LEU A 155       9.184  18.728   0.949  1.00  0.00              
ATOM   2403  CG  LEU A 155      10.065  18.849   2.195  1.00  0.00              
ATOM   2404  CD1 LEU A 155       9.944  20.259   2.757  1.00  0.00              
ATOM   2405  CD2 LEU A 155       9.634  17.807   3.212  1.00  0.00              
ATOM   2406  H   LEU A 155       7.987  18.736  -1.317  1.00  0.00              
ATOM   2407  HA  LEU A 155       9.455  20.720   0.184  1.00  0.00              
ATOM   2408 1HB  LEU A 155       8.151  18.894   1.252  1.00  0.00              
ATOM   2409 2HB  LEU A 155       9.271  17.709   0.577  1.00  0.00              
ATOM   2410  HG  LEU A 155      11.109  18.686   1.925  1.00  0.00              
ATOM   2411 1HD1 LEU A 155      10.570  20.352   3.645  1.00  0.00              
ATOM   2412 2HD1 LEU A 155      10.271  20.980   2.008  1.00  0.00              
ATOM   2413 3HD1 LEU A 155       8.906  20.457   3.024  1.00  0.00              
ATOM   2414 1HD2 LEU A 155      10.258  17.887   4.102  1.00  0.00              
ATOM   2415 2HD2 LEU A 155       8.591  17.973   3.484  1.00  0.00              
ATOM   2416 3HD2 LEU A 155       9.743  16.812   2.780  1.00  0.00              
ATOM   2417  N   LEU A 156      11.112  18.429  -1.456  1.00  0.00              
ATOM   2418  CA  LEU A 156      12.411  18.083  -1.997  1.00  0.00              
ATOM   2419  C   LEU A 156      12.785  18.965  -3.181  1.00  0.00              
ATOM   2420  O   LEU A 156      13.963  19.269  -3.371  1.00  0.00              
ATOM   2421  CB  LEU A 156      12.430  16.615  -2.430  1.00  0.00              
ATOM   2422  CG  LEU A 156      12.798  15.623  -1.320  1.00  0.00              
ATOM   2423  CD1 LEU A 156      11.766  15.718  -0.200  1.00  0.00              
ATOM   2424  CD2 LEU A 156      12.856  14.225  -1.901  1.00  0.00              
ATOM   2425  H   LEU A 156      10.311  17.865  -1.701  1.00  0.00              
ATOM   2426  HA  LEU A 156      13.178  18.253  -1.242  1.00  0.00              
ATOM   2427 1HB  LEU A 156      11.444  16.351  -2.808  1.00  0.00              
ATOM   2428 2HB  LEU A 156      13.149  16.500  -3.241  1.00  0.00              
ATOM   2429  HG  LEU A 156      13.770  15.883  -0.900  1.00  0.00              
ATOM   2430 1HD1 LEU A 156      12.024  15.015   0.593  1.00  0.00              
ATOM   2431 2HD1 LEU A 156      11.759  16.730   0.204  1.00  0.00              
ATOM   2432 3HD1 LEU A 156      10.781  15.476  -0.592  1.00  0.00              
ATOM   2433 1HD2 LEU A 156      13.118  13.515  -1.116  1.00  0.00              
ATOM   2434 2HD2 LEU A 156      11.883  13.968  -2.314  1.00  0.00              
ATOM   2435 3HD2 LEU A 156      13.608  14.188  -2.688  1.00  0.00              
ATOM   2436  N   SER A 157      11.805  19.371  -3.989  1.00  0.00              
ATOM   2437  CA  SER A 157      12.118  20.219  -5.135  1.00  0.00              
ATOM   2438  C   SER A 157      12.574  21.609  -4.690  1.00  0.00              
ATOM   2439  O   SER A 157      13.452  22.199  -5.319  1.00  0.00              
ATOM   2440  CB  SER A 157      10.916  20.351  -6.048  1.00  0.00              
ATOM   2441  OG  SER A 157      10.597  19.120  -6.638  1.00  0.00              
ATOM   2442  H   SER A 157      10.846  19.102  -3.823  1.00  0.00              
ATOM   2443  HA  SER A 157      12.861  19.784  -5.806  1.00  0.00              
ATOM   2444 1HB  SER A 157      10.066  20.715  -5.475  1.00  0.00              
ATOM   2445 2HB  SER A 157      11.129  21.085  -6.824  1.00  0.00              
ATOM   2446  HG  SER A 157       9.833  19.284  -7.195  1.00  0.00              
ATOM   2447  N   ARG A 158      11.967  22.099  -3.606  1.00  0.00              
ATOM   2448  CA  ARG A 158      12.246  23.374  -2.938  1.00  0.00              
ATOM   2449  C   ARG A 158      13.623  23.972  -3.224  1.00  0.00              
ATOM   2450  O   ARG A 158      14.647  23.301  -3.091  1.00  0.00              
ATOM   2451  OXT ARG A 158      13.719  25.113  -3.584  1.00  0.00              
ATOM   2452  CB  ARG A 158      12.098  23.190  -1.435  1.00  0.00              
ATOM   2453  CG  ARG A 158      12.270  24.446  -0.601  1.00  0.00              
ATOM   2454  CD  ARG A 158      12.019  24.177   0.839  1.00  0.00              
ATOM   2455  NE  ARG A 158      12.198  25.369   1.653  1.00  0.00              
ATOM   2456  CZ  ARG A 158      12.005  25.421   2.985  1.00  0.00              
ATOM   2457  NH1 ARG A 158      11.629  24.343   3.639  1.00  0.00              
ATOM   2458  NH2 ARG A 158      12.195  26.555   3.637  1.00  0.00              
ATOM   2459  H   ARG A 158      11.244  21.498  -3.236  1.00  0.00              
ATOM   2460  HA  ARG A 158      11.550  24.135  -3.290  1.00  0.00              
ATOM   2461 1HB  ARG A 158      11.112  22.788  -1.212  1.00  0.00              
ATOM   2462 2HB  ARG A 158      12.833  22.465  -1.085  1.00  0.00              
ATOM   2463 1HG  ARG A 158      13.289  24.819  -0.711  1.00  0.00              
ATOM   2464 2HG  ARG A 158      11.566  25.207  -0.940  1.00  0.00              
ATOM   2465 1HD  ARG A 158      10.996  23.826   0.970  1.00  0.00              
ATOM   2466 2HD  ARG A 158      12.712  23.416   1.193  1.00  0.00              
ATOM   2467  HE  ARG A 158      12.487  26.218   1.186  1.00  0.00              
ATOM   2468 1HH1 ARG A 158      11.484  23.476   3.141  1.00  0.00              
ATOM   2469 2HH1 ARG A 158      11.485  24.383   4.637  1.00  0.00              
ATOM   2470 1HH2 ARG A 158      12.484  27.383   3.135  1.00  0.00              
ATOM   2471 2HH2 ARG A 158      12.051  26.594   4.635  1.00  0.00              
TER    2472
END
