# Supplementary material for: Structural Analysis and Deletion Mutagenesis Define Regions of QUIVER/SLEEPLESS that Are Responsible for Interactions with Shaker-Type Potassium Channels and Nicotinic Acetylcholine Receptors
Source: PLoS One. 2016 Feb 1;11(2):e0148215. doi: 10.1371/journal.pone.0148215 (PMC4735452; doi:10.1371/journal.pone.0148215)
Supplement: S1 Table — (XLS) [file pone.0148215.s004.xls]

## Sheet: Sheet1
a4b2+SSS normalized Max Responses (data for Figure 4B)
excluded hillslope < 0.5 or > 4.0
Norm Max	no Ly6	SSS-G	SSS-dL1K1	SSS-dL1K2	SSS-dL2	SSS-dL3
	1	0.384823	0.45575	0.755024	1.03604	-
	1	0.426471	-	0.514706	0.955882	-
	1	0.791763	0.837236	0.621471	1.00464
	1	0.698718
	1	0.610457	0.665401
	1	0.525399	0.504953	0.294205	0.663003	0.583978
	1
	1					0.811632
	1	0.682803
	1	1.0857	0.878973		1.57256	0.633741
	1	0.706754
	1	0.598732	0.683351	0.186858	0.954941	0.577409
	1	0.547279	0.798156	0.528742	0.931134	0.600538
	1		0.870298		1.02235	0.610575
	1	0.597332	0.513582	0.439137	0.842558	0.569681
	1	0.656372	0.617819	0.472246	0.730406	0.513017
	1	0.646093	0.622489	0.592077	0.909326	0.567314
average	1	0.639907	0.677092	0.489385	0.965712	0.607543
N	17	14	11	9	11	9
	Normalized pixel density (data for Figure 5B)
	a4-HA (+Nic)	a4-HA + SSS (+Nic)	a4-HA + dL2 (+Nic)
	1	0.34403
	1	0.455668
	1	0.918953
	1	0.689713
	1	0.618369	0.735769
	1	0.864309	1.09534
	1	0.80679	1.08544
	1	0.0806307	2.24009
	1	0.715732	0.724508
	1	0.54347	1.25886
